# Supplementary material for: GOGOT: a method for the identification of differentially expressed fragments from cDNA-AFLP data
Source: Algorithms Mol Biol. 2007 May 30;2:5. doi: 10.1186/1748-7188-2-5 (PMC1904450; doi:10.1186/1748-7188-2-5)
Supplement: Additional File 1 — Expression data for 10,624 valid TDFs. Peak heights after GOGOTnormH for 10,624 valid TDFs are provided. It also contains two statistics measured by GOGOTstat and a t-like statistic and their ranks. [file 1748-7188-2-5-S1.xls]

## Sheet: Sheet1
TDF_ID	Peak height										Statistic		Rank
	H0h-1	H0h-2	H12h-1	H12h-2	H24h-1	H24h-2	H48h-1	H48h-2	H96h-1	H96h-2	GOGOTstat	t-like statistic	GOGOTstat	t-like statistic
A08-FAM_82	27.7058	28.4579	42.8154	45.6017	38.2155	41.4854	350.317	355.022	353.787	353.383	62.6888	38.6245	65	1
A05-NED_157	64.5751	65.4504	35.9585	36.0862	37.3202	37.5822	9.16586	9.00759	7.72318	9.09749	10.8441	28.6125	2534	2
A05-FAM_125	14.0064	14.2427	18.589	18.9775	23.6573	23.3887	30.2417	31.0003	36.87	36.8563	4.48077	19.3054	4758	3
C04-NED_128	183.069	181.101	64.6013	65.3003	44.6104	50.3208	30.0799	31.9179	31.2587	32.2906	28.8123	18.9973	593	4
D04-FAM_54	154.814	158.348	60.0005	58.5302	50.9094	50.8871	37.4163	40.7593	42.5619	42.0639	22.8161	18.7381	974	5
F04-NED_23	4.81196	5.49801	6.59965	6.18811	10.5831	11.3216	31.2421	31.1913	28.8376	28.6277	4.92863	17.5783	4485	6
E03-NED_53	45.3554	45.5588	65.488	62.844	50.8475	50.3781	9.84919	10.8261	11.2973	11.2298	10.4297	17.4555	2628	7
C05-NED_97	49.7234	49.957	45.9802	47.4867	66.8943	71.296	151.484	153.432	149.446	150.299	20.642	16.7183	1160	8
D02-FAM_32	13.6128	12.9294	21.1621	20.4485	18.6321	17.1467	62.408	61.8479	75.2309	73.0769	11.6792	15.385	2349	9
D03-FAM_89	180.056	179.2	128.317	132.856	131.791	133.098	90.8478	89.9877	85.8024	84.5362	18.614	15.1324	1345	10
B08-NED_33	120.92	122.266	142.315	152.479	104.522	97.123	506.079	497.53	452.119	441.523	77.113	14.9012	28	11
H01-FAM_33	134.456	121.209	228.071	235.709	182.963	185.614	810.808	827.905	842.924	816.775	134.735	14.8665	1	12
C11-FAM_82	16.6328	14.9693	24.0223	22.6972	35.77	32.6331	124.954	122.307	131.621	134.034	22.0571	14.7958	1035	13
C08-FAM_35	481.478	454.918	362.979	371.023	415.259	419.576	19.4748	20.3585	20.4877	16.9898	84.1337	14.6788	20	14
F03-NED_32	483.801	475.973	333.774	335.517	206.862	199.164	113.441	104.943	100.416	111.357	71.2349	14.4094	41	15
G08-HEX_16	63.3077	66.3645	45.9961	49.3715	35.1123	36.181	333.052	333.482	312.661	334.158	56.9919	14.3026	85	16
H04-FAM_42	18.5024	17.9151	28.7539	33.5438	44.6201	48.866	161.386	161.91	169.846	175.344	28.9647	13.9553	586	17
B11-NED_73	435.311	434.07	343.62	343.429	339.468	342.65	464.887	464.595	493.207	483.114	29.2199	13.8696	572	18
B12-FAM_17	6.37	4.8419	25.7411	26.7205	45.3174	47.383	202.932	190.903	201.296	205.029	36.0453	13.7388	349	19
F05-FAM_55	22.8111	23.305	18.6203	19.7114	28.4606	26.5149	95.7884	91.4047	98.9418	98.5835	15.2917	13.6071	1765	20
A03-HEX_166	48.9033	49.816	20.6362	22.3165	14.79	14.3354	5.99051	7.28679	7.21359	7.0407	7.95142	13.3761	3284	21
A08-HEX_136	719.071	751.826	284.941	281.574	203.486	172.326	16.3644	12.3778	15.7747	9.62187	116.575	13.2023	6	22
E07-NED_76	108.376	109.979	119.177	121.818	95.506	95.6844	60.6064	59.626	58.8248	60.0049	12.0353	13.1225	2284	23
E04-FAM_51	59.6855	59.5773	38.3533	39.3898	38.3432	39.7664	13.1068	14.369	14.0548	12.8997	8.78825	13.0934	3049	24
F06-HEX_115	38.9321	44.126	32.1565	35.5151	45.4682	46.1952	373.525	351.559	405.726	397.218	68.8748	13.0786	45	25
C08-HEX_58	26.3072	27.0996	25.8349	23.9784	18.3569	18.2071	60.6088	62.1622	62.3434	61.9399	8.51989	13.043	3107	26
D03-FAM_84	44.2559	44.3005	42.2634	38.5772	41.6547	41.9898	331.759	326.553	335.962	313.585	55.6127	12.9023	94	27
A08-NED_107	386.887	387.471	366.787	370.891	302.709	290.252	137.6	143.233	148.407	152.69	48.1448	12.8953	152	28
C02-FAM_42	325.187	316.876	354.164	357.788	209.141	222.117	76.8106	76.1284	84.0197	78.3991	53.9676	12.6635	110	29
F03-NED_62	40.0771	40.6937	10.3174	10.8826	8.60791	7.83012	9.66596	9.05918	8.99875	7.97079	5.9951	12.656	3998	30
G07-FAM_36	15.0763	14.996	21.8904	22.5616	20.7745	21.7864	46.0395	43.978	54.8869	55.62	7.81683	12.4782	3331	31
G08-FAM_49	12.8619	13.8823	32.3181	30.7556	16.843	16.0187	89.2018	87.0229	92.4014	95.9873	15.4081	12.4619	1745	32
B07-HEX_119	244.904	261.528	349.167	366.522	186.315	190.602	8.67905	9.46164	7.81129	9.58024	63.9792	12.0968	61	33
D09-FAM_125	802.606	810.754	320.359	332.116	293.492	298.929	188.035	202.799	211.652	180.122	114.922	12.0674	7	34
C12-NED_3	241.923	214.861	290.186	284.418	568.364	546.802	62.2584	60.8015	51.059	54.5143	95.6544	12.0379	13	35
F07-HEX_118	194.832	208.103	173.128	174.608	103.464	103.402	23.9375	26.6332	25.0898	28.387	33.1088	11.9753	431	36
H08-FAM_42	18.2945	18.3346	21.3768	21.1795	39.8587	38.8311	17.9527	19.3148	17.0474	17.0401	4.36058	11.9723	4820	37
G06-FAM_90	62.6804	64.5591	65.7978	69.0247	52.0245	51.2595	158.013	162.657	158.733	156.315	21.1515	11.886	1104	38
A04-FAM_59	44.9623	42.7192	38.3437	39.3783	58.4536	58.5373	139.39	144.637	140.379	144.075	20.0911	11.8811	1211	39
H01-FAM_36	75.7869	71.7106	102.956	98.8851	147.908	150.977	41.8825	40.4497	40.0853	40.689	21.097	11.6368	1111	40
A10-NED_88	540.722	542.457	603.398	612.75	433.615	392.012	140.764	139.098	129.512	133.585	92.2024	11.5338	15	41
B07-NED_114	19.6549	19.763	10.4407	10.7661	9.51399	9.93529	34.977	35.8025	37.6836	39.5723	5.6072	11.4528	4137	42
A09-HEX_175	33.7501	33.8677	18.4161	17.5754	10.4071	8.85817	5.35994	6.09405	5.5192	5.80369	5.19835	11.29	4336	43
A01-FAM_59	31.4963	31.3338	32.4805	32.8795	27.0216	26.6417	8.48827	7.98403	10.5281	8.90996	4.63259	11.2826	4656	44
D11-FAM_112	16.5946	18.5666	22.0237	21.9814	43.9368	42.9057	76.6149	73.661	76.6502	75.323	11.2265	11.2742	2451	45
D02-HEX_31	26.4607	24.7113	46.203	43.7698	46.8389	49.8268	94.4814	95.3806	94.3781	93.7393	13.3189	11.2612	2053	46
C08-FAM_72	62.8897	62.8748	33.451	35.5353	20.7414	18.8077	11.5747	11.7578	15.4988	13.1448	9.55473	11.0242	2830	47
C03-NED_58	54.9756	58.4541	19.1643	18.675	23.6753	24.951	77.5303	75.3741	75.3076	75.2021	11.1209	10.8409	2469	48
B10-FAM_83	14.1826	15.667	9.59376	10.865	11.6022	12.6269	53.6402	54.2825	54.5289	53.2402	8.1564	10.8287	3214	49
A06-FAM_127	20.9259	22.3274	27.4129	29.0731	32.0944	28.8827	250.071	267.351	235.147	242.743	44.3967	10.7639	193	50
C03-HEX_148	39.616	39.2107	64.7281	64.7931	65.0132	67.1664	13.9612	14.8771	18.3523	15.0759	9.69906	10.7212	2796	51
F10-NED_17	78.7082	79.3698	49.9217	53.0437	26.357	26.6319	12.7984	10.3554	7.93441	10.6526	12.3228	10.6985	2235	52
F08-FAM_56	101.44	105.55	30.3359	29.9119	34.2538	35.2781	21.9096	25.7594	26.4457	25.279	15.012	10.6529	1809	53
E09-FAM_15	154.302	154.706	126.997	127.651	128.227	121.158	214.219	212.91	218.535	221.804	18.7681	10.6283	1331	54
D06-HEX_71	94.2142	95.5874	112.922	116.022	136.143	136.748	238.921	244.035	245.027	255.594	30.4068	10.5863	530	55
C02-HEX_171	6.96667	7.54751	4.36853	3.96893	3.64547	4.03028	22.4611	23.2473	21.0164	21.4244	3.55843	10.5078	5343	56
D09-NED_124	106.694	115.73	199.287	200.968	147.101	145.43	57.1641	61.2527	62.1112	59.4581	26.9921	10.4183	689	57
H09-NED_45	90.9126	89.3218	34.0399	33.723	32.6827	34.0312	28.0811	30.3952	29.3501	26.4724	11.8272	10.4132	2327	58
D03-FAM_85	29.7405	30.9346	39.454	40.7416	55.3861	53.8974	21.3627	21.8939	20.3079	20.5955	6.6525	10.0959	3742	59
D09-FAM_10	73.7028	77.1014	101.299	98.0476	105.83	113.066	256.047	261.36	263.532	271.395	36.9475	10.0372	328	60
B12-FAM_64	305.285	308.173	382.171	383.426	328.163	309.649	196.935	200.845	191.13	190.652	37.6666	10.0349	310	61
D08-FAM_14	13.2172	14.8887	26.2723	22.4084	24.201	23.3676	81.6807	82.7618	80.454	82.6596	12.682	9.98432	2169	62
D02-HEX_143	5.46855	6.39587	10.1008	10.2194	8.53866	8.39937	42.5036	41.6073	41.7812	38.7328	6.8181	9.95845	3674	63
A07-FAM_51	18.9519	18.8056	19.2116	18.7107	19.2641	19.5011	56.1837	53.3553	55.4301	57.0278	7.2826	9.94668	3508	64
H03-NED_54	12.7157	14.3499	26.42	25.5821	35.6833	35.1219	9.37642	8.67649	10.2438	10.2209	5.01432	9.93073	4439	65
E01-HEX_81	119.368	119.787	118.969	118.66	108.126	113.713	201.86	205.802	193.759	196.782	18.2433	9.89439	1389	66
E06-FAM_12	8.29256	7.56076	20.3964	19.8648	11.011	10.4293	55.1376	54.9242	50.0309	54.7148	8.92663	9.88012	3009	67
A08-NED_91	139.457	142.383	165.91	154.635	231.737	228.285	451.935	457.242	470.07	496.598	66.1389	9.78539	57	68
C07-HEX_108	220.87	218.241	331.767	334.501	330.533	335.234	469.907	478.412	485.143	506.761	54.2255	9.72658	108	69
B08-FAM_52	117.209	121.204	69.7534	69.3737	58.7123	63.6579	40.9612	40.7431	37.1567	39.4214	15.5907	9.6949	1708	70
B01-HEX_39	17.3244	17.9313	65.1093	64.7055	37.6242	34.7375	18.7044	18.3931	17.4758	20.1668	8.92863	9.69078	3007	71
G06-NED_87	45.3631	47.0519	30.5952	29.1301	51.1701	46.8481	285.018	259.113	283.622	287.756	48.3209	9.64418	150	72
D02-HEX_101	331.465	331.422	177.187	184.399	152.892	157.453	255.541	244.615	253.873	250.732	34.3753	9.63194	394	73
C02-HEX_36	85.9926	84.6778	185.791	176.684	153.588	145.09	26.3801	21.9949	17.1467	17.8949	30.4949	9.62558	525	74
H04-FAM_59	45.0996	40.6822	64.4731	68.2024	56.7892	57.6701	110.811	109.745	117.693	118.668	14.4789	9.61942	1876	75
D02-FAM_31	25.9541	24.8952	43.522	46.0408	66.5316	65.414	230.755	218.919	239.619	225.343	39.553	9.50503	281	76
C06-FAM_31	89.5826	85.6532	114.396	106.325	123.55	131.757	311.122	306.003	315.877	325.255	44.5013	9.49222	190	77
D03-FAM_57	181.475	181.474	146.273	149.598	146.52	148.688	299.453	298.815	299.656	317.549	31.5721	9.47669	488	78
D08-HEX_44	21.6593	21.9509	31.1752	31.9357	39.9711	40.607	127.947	117.092	108.263	110.772	19.4818	9.46249	1263	79
E05-FAM_29	13.2555	13.8157	8.69997	8.99609	12.4302	12.0147	19.4086	19.6061	20.6838	21.0094	2.3358	9.45382	6521	80
G04-NED_85	474.565	471.099	341.955	356.229	255.891	254.022	214.762	199.329	228.799	233.702	51.5558	9.40968	124	81
E07-HEX_11	10.6925	10.2398	23.9526	24.5668	21.8915	21.9954	10.9897	10.5918	8.85338	8.02424	3.03344	9.33078	5783	82
G02-HEX_132	341.374	349.599	221.733	219.439	221.303	214.061	118.238	109.39	106.497	115.494	44.8036	9.31346	184	83
C03-NED_161	152.561	159.56	120.509	124.961	174.48	174.128	332.213	317.955	307.928	312.704	39.3278	9.27959	286	84
D09-NED_83	68.2027	69.8105	69.4862	65.5542	131.568	136.378	35.5043	31.9654	34.143	32.6939	19.062	9.27143	1299	85
E01-FAM_73	109.411	112.445	63.2992	61.9319	69.7681	66.8898	37.0154	35.4438	37.6656	40.2872	14.3463	9.2079	1902	86
B08-HEX_42	11.1965	11.5151	12.3769	12.5289	10.2847	10.1349	29.9474	30.6397	24.5875	26.3653	3.89904	9.19039	5098	87
F08-FAM_4	135.775	130.104	202.429	209.229	184.676	191.753	34.3037	34.2393	33.5168	40.3436	32.2412	9.1761	455	88
G04-FAM_29	4.83492	7.97045	15.4578	16.4721	7.38931	7.22647	49.77	51.8583	49.7821	50.23	7.67352	9.17048	3382	89
D10-HEX_155	106.892	103.193	76.7356	74.0291	108.003	111.64	250.796	267.431	276.954	272.826	38.459	9.15871	302	90
D05-FAM_94	35.3113	35.683	31.5807	33.6245	36.912	37.8967	116.2	121.65	127.517	122.086	17.7534	9.13006	1437	91
A03-NED_164	11.6605	12.1779	9.71068	10.0359	12.484	13.7432	48.6366	50.3296	53.9122	51.0828	8.08973	9.1	3238	92
B11-FAM_80	99.3263	94.6879	136.629	134.809	206.269	197.006	80.3402	80.6639	80.0502	82.849	23.5283	9.09137	925	93
B03-FAM_88	30.9871	29.9187	24.4374	26.8238	32.4538	30.5435	89.2934	92.4271	95.04	92.8619	13.0024	9.04953	2115	94
F07-HEX_156	69.5341	80.4876	53.5221	55.4596	58.557	61.5918	227.18	240.974	247.193	247.677	36.3481	9.03404	345	95
A12-FAM_7	79.0636	83.166	86.6944	84.9136	101.607	94.6756	317.397	319.573	323.862	301.603	45.4146	9.01201	171	96
C01-HEX_112	26.9245	25.3369	24.1019	28.4182	65.6405	65.2246	192.947	185.877	183.919	196.291	30.6299	9.00139	516	97
A05-HEX_186	18.8562	19.0591	51.3602	50.8825	45.2071	41.9688	195.954	190.568	211.53	192.05	34.9784	8.98247	383	98
E05-NED_62	71.3781	72.5812	22.6268	22.9202	50.3263	45.9764	9.72062	11.3519	10.8405	8.47325	11.1857	8.95256	2455	99
E08-NED_55	28.6611	28.5487	22.0138	23.3338	9.53239	8.81698	8.91636	8.42121	7.89537	7.20866	3.97292	8.9419	5046	100
C05-FAM_49	120.937	112.928	102.425	97.5298	271.589	257.391	72.3731	70.2604	71.2648	69.7596	37.1042	8.92987	323	101
A02-HEX_89	405.206	395.615	322.279	318.055	361.761	377.43	122.029	120.641	125.159	111.211	54.0894	8.90534	109	102
A09-NED_116	111.031	115.108	75.118	80.0349	76.1405	72.4165	34.3381	34.4991	28.6288	28.001	16.3596	8.87433	1593	103
B07-FAM_81	7.72333	8.02429	11.1812	11.5798	15.782	13.8813	43.7429	46.0407	41.4913	40.4626	6.9984	8.83304	3598	104
E01-HEX_35	218.217	215.436	173.597	172.67	150.624	156.943	136.954	136.148	140.37	138.34	15.7998	8.8264	1674	105
C08-FAM_54	68.9758	64.5294	58.9939	58.1408	67.6463	66.8083	200.811	204.238	221.64	206.203	29.9445	8.78771	547	106
G12-NED_85	68.7397	68.949	92.0431	91.6665	62.39	57.3456	213.539	225.583	225.764	217.069	31.1174	8.66412	501	107
H06-FAM_3	39.5115	40.9062	39.3936	36.7174	29.3657	33.3022	96.958	96.0316	104.02	101.249	13.5059	8.61506	2023	108
A10-HEX_104	179.099	184.484	105.974	112.237	86.6317	94.2676	32.5174	35.334	34.4954	36.7443	27.7467	8.58789	653	109
D03-HEX_56	119.342	124.155	176.475	180.168	121.025	116.384	50.359	48.6095	50.3547	43.3923	24.8129	8.50457	828	110
H12-FAM_65	18.0473	19.3424	16.463	16.6934	11.5973	12.3652	60.5047	60.3701	60.3716	66.5029	9.79041	8.50181	2778	111
B03-FAM_70	286.18	286.557	334.329	324.807	278.187	262.944	424.258	429.617	452.762	452.813	35.7204	8.43488	358	112
C01-HEX_85	70.1198	75	106.048	114.696	106.999	109.503	239.226	230.597	239.049	242.723	32.2012	8.40144	456	113
E03-NED_119	10.3118	10.1807	14.2883	14.2549	12.5221	11.4884	5.6182	5.20954	4.7146	4.71182	1.84373	8.39737	7210	114
F11-FAM_41	11.2086	10.7759	8.38955	10.2294	10.8638	10.3325	44.7619	44.775	43.2114	46.4106	6.59241	8.34542	3766	115
C03-NED_47	643.242	626.925	599.683	633.643	559.708	526.95	89.8566	83.6034	64.6663	71.5103	106.469	8.34117	9	116
A07-FAM_67	17.7422	17.6302	11.0171	12.4426	17.3559	15.9305	32.1886	31.7702	33.8206	33.4619	4.17431	8.28567	4928	117
C11-FAM_8	213.869	214.16	249.56	245.239	215.318	215.737	187.064	186.725	200.685	195.72	11.9856	8.27997	2296	118
E03-HEX_10	69.4944	70.9655	73.0413	76.3102	59.4219	59.6609	41.8668	40.4713	36.9936	37.0641	7.3726	8.26072	3478	119
A08-NED_37	12.7348	13.8685	14.0354	16.9383	15.3417	16.926	121.522	115.037	106.308	112.202	19.049	8.24825	1301	120
B11-FAM_78	23.8699	22.2415	27.7189	29.5655	28.1276	24.9047	140.862	146.727	145.29	137.123	22.4822	8.23741	1004	121
F06-HEX_114	74.3703	83.6818	60.6634	60.8946	93.1309	93.8245	20.5115	17.5224	16.5067	16.5188	14.5004	8.22249	1873	122
H10-FAM_18	54.4306	56.8762	132.719	145.462	158.03	154.648	24.0374	25.8309	23.0618	25.543	24.7027	8.17365	839	123
A11-NED_52	478.657	473.775	412.891	408.175	450.698	450.6	401.256	400.38	405.559	408.048	14.9885	8.16377	1811	124
F02-FAM_20	166.632	166.594	182.093	191.091	174.136	171.637	94.5755	93.5766	76.2081	82.2847	20.8252	8.15777	1142	125
B07-FAM_30	14.237	15.4029	27.7329	26.906	32.9399	31.1621	144.734	133.027	137.318	131.253	23.3904	8.14411	935	126
A03-HEX_172	127.634	119.635	40.3816	48.0939	45.2465	47.8933	199.553	196.865	202.667	196.706	29.0001	8.13993	581	127
E03-FAM_16	109.042	103.373	115.726	118.844	124.533	122.548	41.8761	44.8746	45.2306	45.4525	15.4923	8.10235	1726	128
B08-NED_152	29.1188	29.0585	21.4476	20.6089	22.3073	21.0433	6.69827	6.58772	8.08387	6.40662	4.17095	8.0347	4933	129
A08-HEX_119	56.0418	60.1577	85.8164	92.6962	130.635	126.541	11.0486	13.1434	14.2958	10.9541	20.5068	8.02595	1177	130
C03-NED_98	215.131	214.399	189.314	197.817	255.014	250.503	323.817	332.447	339.182	342.785	28.8851	8.0253	588	131
F08-FAM_59	369.176	373.811	328.164	333.26	311.231	290.119	138.014	144.237	136.966	140.945	44.9348	8.01237	182	132
E01-FAM_58	98.6355	92.0832	111.609	115.208	115.376	115.115	180.13	177.506	184.359	181.895	17.0953	8.00808	1506	133
F08-FAM_13	9.06078	10.0448	31.3118	39.3699	16.6481	19.915	93.0757	95.6779	94.8936	95.0904	15.2782	7.99766	1766	134
D05-FAM_71	350.506	342.646	287.244	286.571	253.309	252.009	206.935	218.415	207.623	210.676	26.9431	7.97646	691	135
G10-FAM_69	34.2199	31.5446	43.589	44.7584	67.5834	67.2862	15.6867	19.5011	18.1336	19.0187	9.2161	7.97214	2923	136
E08-HEX_67	125.539	120.353	136.083	133.571	132.24	133.821	373.772	421.006	447.883	446.796	62.3515	7.96441	68	137
B11-FAM_38	140.26	134.649	136.825	133.005	150.256	153.356	54.6935	49.2152	47.703	48.1508	19.9318	7.95955	1226	138
D03-NED_87	106.869	102.122	135.853	125.615	139.03	142.756	12.7295	15.0149	14.3816	12.7147	23.3001	7.94627	940	139
C01-HEX_111	141.111	152.815	128.174	133.589	164.235	159.297	366.995	350.678	368.63	364.993	45.2608	7.94237	177	140
G01-FAM_49	280.641	273.313	204.934	189.404	358.581	347.75	154.526	154.38	142.972	146.358	40.3713	7.92181	265	141
H12-FAM_29	81.2829	85.0398	37.6016	36.4164	25.4431	26.628	21.9706	26.6698	21.79	21.9579	11.4622	7.88365	2398	142
D06-HEX_111	118.218	112.664	86.0564	91.9348	109.154	104.911	6.39252	6.44655	5.74888	9.5838	18.6886	7.88065	1335	143
C09-HEX_85	15.4832	13.9678	32.9913	31.4563	21.1009	22.3132	57.2984	55.6139	57.4346	55.8516	7.94891	7.8724	3286	144
E09-FAM_12	141.018	155.499	173.357	172.846	131.398	132.124	345.297	356.601	364.139	350.484	43.5184	7.84151	209	145
C09-FAM_92	107.73	114.085	131.269	130.565	84.6173	85.2668	180.034	185.265	182.35	187.495	19.4919	7.81872	1262	146
F09-HEX_195	58.7758	59.5269	22.8042	19.9326	21.8014	19.9139	18.8379	18.5936	24.0834	25.6435	7.58706	7.81802	3409	147
B09-FAM_38	319.537	313.44	288.711	290.544	294.301	294.1	373.306	377.834	376.27	373.351	17.0302	7.80225	1513	148
D07-NED_88	31.0705	36.1005	34.4122	32.9177	53.6099	58.4228	240.9	249.873	274.422	252.884	42.4519	7.77465	233	149
C03-FAM_51	402.289	397.515	441.518	444.327	456.033	468.609	540.702	539.931	532.22	527.519	27.7702	7.74758	652	150
G06-HEX_119	635.966	627.227	864.878	835.353	711.792	756.156	230.527	246.616	247.735	261.061	116.814	7.7189	5	151
D10-NED_88	45.8064	47.8992	51.9143	53.6357	58.2856	61.749	110.07	108.777	115.32	111.669	12.8581	7.71126	2143	152
A07-HEX_180	22.9732	22.82	25.036	25.4909	26.5237	27.1852	40.3258	41.159	41.7583	40.4987	3.57377	7.66829	5334	153
E11-FAM_52	21.7145	24.233	20.1736	19.9363	15.0997	14.2389	100.176	107.874	109.756	104.015	17.3326	7.6463	1478	154
F02-FAM_56	46.373	46.5139	19.3099	21.4545	14.6813	14.4689	74.1666	69.5326	79.1529	74.6522	11.859	7.57732	2321	155
F02-FAM_45	32.9569	30.6885	32.2165	32	37.5188	38.7043	90.9279	97.8005	101.641	99.3271	13.1758	7.55267	2082	156
A05-FAM_117	134.122	135.72	57.1098	61.7144	49.6339	52.2853	77.9215	78.5623	91.7432	85.4946	16.0622	7.54242	1640	157
B04-HEX_53	14.3324	13.1953	6.74827	7.01788	29.1522	18.0433	123.571	133.319	107.273	106.72	20.8659	7.53463	1138	158
A03-HEX_71	16.8213	17.5821	58.4939	48.0939	117.334	107.733	271.832	268.64	252.705	276.32	46.3778	7.52253	162	159
B01-FAM_59	109.806	103.606	107.137	132.609	141.069	138.115	330.188	321.113	338.549	338.579	43.3597	7.49814	214	160
F06-FAM_43	521.906	521.08	424.175	437.878	438.101	436.038	227.647	205.993	230.637	211.35	58.1992	7.48904	81	161
H01-HEX_93	70.5962	71.3503	65.2449	69.9638	73.2153	80.5144	251.837	244.232	242.723	229.017	34.2133	7.4868	399	162
E07-HEX_27	11.7426	12.3955	17.1468	17.176	17.7259	15.35	159.35	144.847	148.906	139.999	26.048	7.48203	745	163
G10-HEX_44	82.9384	71.8021	89.8539	95.3841	170.519	197.583	337.266	341.336	369.843	362.983	53.4638	7.47826	113	164
A09-NED_120	61.3872	62.5585	104.508	107.115	100.073	89.2128	232.03	225.142	206.443	216.715	31.7594	7.41004	480	165
B03-FAM_69	253.991	254.936	266.184	302.055	557.756	539.183	150.744	142.075	153.171	140.422	75.508	7.40299	29	166
A05-FAM_61	557.88	568.549	549.753	570.148	563.6	588.389	142.725	150.67	165.35	183.879	81.4927	7.37461	22	167
C05-FAM_52	195.134	188.838	167.866	171.731	204.94	211.54	91.7957	93.5711	88.1894	92.3111	22.8899	7.3644	965	168
E03-FAM_80	36.9964	40.347	27.8329	28.5778	15.3629	17.9317	100.894	105.945	106.304	112.407	17.1936	7.3577	1492	169
G04-NED_48	29.4702	26.2875	31.9615	28.4749	38.8658	41.3169	254.811	283.422	265.127	256.456	44.242	7.35219	196	170
D09-HEX_64	176.867	176.804	239.822	242.308	157.938	171.689	74.7954	64.3505	69.469	62.3569	32.5915	7.31621	447	171
H03-FAM_2	188.248	184.889	204.835	190.462	213.043	209.434	70.6699	68.5051	78.9006	74.7795	27.2533	7.25107	677	172
C07-HEX_51	191.154	200.086	306.963	310.08	171.877	169.951	122.542	115.822	87.9678	108.468	39.2411	7.21953	288	173
C12-NED_73	138.849	157.395	76.5365	80.4235	108.463	98.2558	433.925	438.828	432.465	467.796	69.0642	7.21235	44	174
A04-NED_89	10.2628	10.4394	25.2139	22.2981	30.2897	29.8116	5.97003	6.82157	6.14957	6.39049	4.44846	7.2123	4780	175
C09-FAM_41	288.321	291.477	267.507	267.039	184.564	189.49	118.584	127.771	96.1877	114.678	34.7453	7.20067	386	176
A09-HEX_110	364.879	408.281	499.219	512.784	478.092	450.58	51.0819	55.2638	55.9681	55.3583	85.4384	7.17372	19	177
B12-NED_102	19.9805	22.8294	36.6607	31.9266	88.5246	85.1774	19.4447	17.3508	17.87	17.212	12.6269	7.164	2178	178
A09-NED_57	149.643	147.034	190.709	196.712	96.8365	102.062	65.7872	63.2325	52.53	63.0248	25.4396	7.14995	785	179
H06-NED_6	225.521	243.59	119.651	117.199	83.2287	89.5167	57.1157	51.348	45.9762	40.7203	35.2911	7.14745	369	180
B07-FAM_32	400.775	389.962	304.358	302.352	138.558	145.329	318.516	295.698	325.003	316.845	48.8659	7.08775	143	181
G08-FAM_26	610.325	593.374	580.051	558.157	603.513	597.552	992.991	971.357	900.655	916.74	80.7108	7.07875	23	182
H05-HEX_148	5.93734	5.60653	4.08454	6.027	14.5002	13.1538	60.3982	63.1829	54.5015	59.5095	9.82435	7.03055	2768	183
A02-FAM_68	134.615	122.817	88.199	83.8617	130.648	122.477	337.07	310.913	344.187	342.768	48.5497	7.01757	146	184
B03-NED_104	29.9817	29.7151	21.4676	22.828	31.4781	31.8761	11.9398	12.3802	10.5154	12.151	3.8549	7.01562	5129	185
G10-FAM_9	164.974	148.623	96.3245	103.311	111.613	108.103	26.1445	25.3076	18.389	18.6286	26.2853	7.00359	734	186
C05-HEX_89	295.157	325.731	439.395	435.771	302.879	283.847	116.521	107.691	99.2023	104.957	63.0768	6.99644	64	187
F06-FAM_22	25.8413	25.7523	28.5452	27.2339	34.2243	34.2899	67.2866	61.9988	65.6518	64.4597	7.61229	6.98742	3398	188
E11-FAM_29	30.4927	31.1798	34.3381	38.3507	39.5505	45.2985	115.595	112.97	123.336	118.184	16.8033	6.97805	1543	189
G08-FAM_5	557.291	527.336	414.322	418.808	330.273	339.903	264.479	255.48	263.327	258.971	54.8347	6.95311	101	190
F07-HEX_105	159.519	163.358	135.116	137.184	116.52	125.429	276.184	290.892	274.303	277.909	31.3694	6.9397	491	191
H11-FAM_70	39.2822	38.2785	26.3066	25.7866	33.526	34.9785	55.7124	58.8943	55.9523	56.1893	6.06802	6.91211	3971	192
H01-HEX_79	222.031	208.947	167.548	181.961	223.727	222.173	57.7862	57.4223	54.9779	59.5058	31.5975	6.90412	485	193
B12-FAM_14	360.713	355.927	225.094	238.409	230.915	249.175	152.34	150.55	148.587	143.188	40.8424	6.89823	257	194
A04-FAM_6	55.1362	57.578	34.1814	34.1695	18.4169	18.3974	79.7544	75.0635	75.2778	70.3214	11.3932	6.88434	2417	195
F04-NED_39	29.5981	30.2857	26.0986	25.4637	24.1995	22.2473	5.85789	4.68722	6.15634	6.80495	4.49265	6.8487	4754	196
E09-FAM_38	347.199	343.703	234.102	248.223	207.369	208.34	229.344	225.627	240.33	234.114	26.8839	6.82262	693	197
B07-FAM_64	40.9429	38.9224	17.5202	19.0726	45.4037	48.6317	11.0419	11.5797	12.0505	12.1221	6.78032	6.81441	3697	198
A09-FAM_102	123.223	113.235	54.2007	48.9538	30.0573	26.7675	14.8302	15.2123	15.2718	12.4667	18.7393	6.79759	1333	199
F01-FAM_54	24.8623	20.9309	79.5708	88.3391	80.6653	79.2142	131.423	126.467	120.324	117.322	19.7075	6.78375	1240	200
G02-HEX_105	94.3684	101.652	141.635	124.308	156.724	144.567	501.836	497.003	522.308	479.804	74.6524	6.77727	32	201
H03-FAM_73	18.2457	18.9591	8.33917	9.39614	14.4114	13.5771	61.9588	58.7471	59.5227	54.5544	9.58217	6.75139	2820	202
B11-FAM_55	36.3966	37.2845	104.585	99.8325	173.049	166.745	238.883	253.53	224.795	242.145	39.8921	6.7383	273	203
D08-NED_106	178.608	185.674	118.577	118.998	111.622	110.289	75.7749	77.3774	83.8362	72.0234	20.1446	6.71424	1208	204
F07-FAM_35	43.9318	43.3473	37.1998	36.6604	34.5625	32.4895	18.409	17.7063	16.7906	18.3837	4.98461	6.70777	4451	205
C06-HEX_55	18.7285	20.3551	23.9998	16.1515	16.8764	17.5078	137.722	130.89	132.132	124.335	20.4563	6.69584	1183	206
G06-NED_101	25.4637	25.7686	10.4096	9.97977	12.0039	13.1967	9.86839	10.4127	9.848	10.6605	2.9243	6.66382	5879	207
C10-FAM_50	33.6707	36.1102	9.34703	11.5439	8.81144	9.13709	5.68387	5.69631	5.99475	4.68787	5.2528	6.6529	4317	208
F05-HEX_95	52.1411	54.1653	85.5478	95.6105	114.115	109.89	23.733	21.8995	24.0901	24.9303	16.7849	6.64347	1546	209
D02-HEX_97	68.7097	66.0664	45.421	48.6546	46.777	55.0942	128.549	128.553	136.159	131.809	16.3371	6.62942	1600	210
C03-NED_132	73.4577	78.2066	74.6609	76.0064	90.3567	89.7443	52.2228	50.2494	49.2625	49.2915	7.94905	6.6208	3285	211
E05-HEX_102	15.5054	16.1861	34.8221	33.958	36.2274	38.1175	14.5653	13.8721	10.7362	12.1124	4.85845	6.61551	4522	212
C07-FAM_63	5.89922	6.88192	4.35289	5.81729	5.19261	4.95255	42.8917	46.1863	47.4633	50.9635	7.74124	6.5835	3357	213
E03-NED_65	7.29374	8.56878	13.0976	12.0323	13.3569	14.2052	195.666	179.159	165.99	184.86	32.4403	6.58159	451	214
A08-NED_73	98.5186	98.0812	58.3322	60.1603	49.6349	53.7901	51.1014	50.7239	46.6168	50.5206	9.54406	6.57173	2838	215
F12-FAM_12	25.085	22.8273	31.7608	31.637	20.9664	21.1384	14.1674	13.2263	12.9792	13.4665	3.53965	6.56183	5357	216
A10-FAM_34	23.1233	24.6479	29.1926	33.1153	25.1092	25.3202	227.192	213.992	236.421	212.078	37.2066	6.55893	320	217
D12-FAM_57	91.3972	90.7701	31.2058	33.2271	52.1979	58.2441	44.3199	46.1225	43.3052	45.554	11.1488	6.53154	2461	218
D05-HEX_112	127.368	131.917	183.907	183.918	178.697	184.703	290.569	277.469	293.271	306.487	32.981	6.52758	437	219
B09-FAM_37	21.9635	21.9261	70.8988	69.5339	41.323	44.3084	19.1603	22.1446	23.3781	19.9966	9.14728	6.51839	2941	220
A01-HEX_96	292.734	293.877	190.077	181.723	202.086	189.398	115.765	119.651	130.356	118.119	33.4215	6.48262	417	221
D02-FAM_12	100.824	95.1637	90.571	86.8108	53.6571	57.2457	20.4974	17.4419	19.2314	17.9296	14.6588	6.4668	1850	222
A01-HEX_117	30.014	25.9464	47.3234	48.7723	32.6097	32.7822	9.73348	8.44133	10.0394	11.5787	7.08491	6.46653	3566	223
A04-NED_108	363.255	380.952	343.608	340.008	232.9	222.373	222.519	220.505	214.729	214.041	30.8104	6.46016	510	224
B09-FAM_41	114.963	117.43	73.7006	76.8697	74.0071	75.6965	62.8031	66.4992	67.0245	66.7562	10.0085	6.45687	2719	225
G06-HEX_97	52.1818	59.0748	33.0834	31.5831	39.586	33.6677	215.271	199.781	207.438	217.289	32.8498	6.42075	441	226
E03-NED_73	143.947	146.263	142.808	151.439	133.342	140.5	355.75	331.131	317.48	320.247	39.6143	6.42032	279	227
C09-FAM_101	17.24	17.4665	26.2384	27.1486	26.2981	23.5245	45.5675	44.2492	52.4875	55.3094	6.96192	6.41969	3616	228
A10-NED_70	26.8291	26.4758	16.6118	14.0694	27.1154	24.4099	116.043	124.473	110.625	119.718	19.2166	6.41639	1284	229
E07-NED_37	22.112	21.2377	18.9568	19.2071	15.2635	14.7986	13.8563	13.6548	12.4257	12.1307	1.83353	6.37051	7225	230
A04-FAM_125	29.4552	33.9389	37.4607	40.0728	28.7536	33.9821	402.139	444.462	425.247	392.874	70.0952	6.36949	43	231
E11-FAM_59	200.79	212.604	73.9128	82.4844	103.858	100.22	204.481	207.025	206.811	204.835	24.5545	6.36644	847	232
B01-HEX_4	16.6759	17.2514	8.58667	8.02798	7.07463	7.93538	35.6928	32.9587	36.0792	37.8997	5.50166	6.36629	4196	233
B09-FAM_36	302.97	292.397	316.852	318.951	320.578	318.115	385.228	388.12	388.542	386.582	17.7516	6.35931	1438	234
E01-HEX_87	169.577	170.657	214.279	218.777	197.165	189.645	274.09	278.748	261.944	267.835	20.8171	6.3578	1143	235
G06-FAM_38	304.952	322.135	93.5609	92.6783	134.701	141.126	265.095	260.178	281.947	301.595	42.3717	6.35458	234	236
G04-FAM_48	446.424	453.48	398.154	423.569	426.4	429.469	262.151	259.291	260.861	256.404	37.4018	6.31321	314	237
G10-NED_12	53.4715	60.3936	63.8854	66.6691	86.2808	80.2102	8.03477	7.57801	8.59922	7.89559	13.9751	6.29911	1958	238
D09-HEX_86	129.929	123.052	98.6725	96.8547	128.84	145.412	322.624	331.704	319.539	302.355	43.3791	6.29573	211	239
C04-NED_63	112.893	112.138	48.4145	44.8579	53.5163	59.4974	81.6552	77.7268	77.0142	77.6202	12.5336	6.28361	2191	240
A08-NED_83	33.2823	34.8254	41.7006	42.93	54.3406	50.3476	81.4506	82.8442	88.6473	84.8936	10.1058	6.2582	2695	241
D07-NED_23	79.0053	77.6454	124.658	114.298	79.8761	87.5066	200.924	194.664	148.102	149.521	22.7757	6.25055	982	242
A08-NED_96	506.109	509.668	367.355	378.923	431.566	438.999	389.928	393.292	374.714	379.29	26.5434	6.2481	715	243
F10-FAM_69	573.942	609.309	606.598	609.278	522.178	509.894	222.12	242.993	239.284	253.189	71.6075	6.2375	40	244
C12-FAM_88	89.111	97.7738	53.0116	54.1263	65.4669	60.6313	157.904	165.747	161.538	159.422	20.5774	6.2305	1167	245
D02-FAM_41	266.871	275.533	364.347	366.612	327.46	320.185	205.538	213.639	166.819	183.779	36.5557	6.2166	338	246
D05-FAM_110	37.0247	39.2513	101.549	109.3	56.7235	54.1381	108.206	112.318	111.171	111.202	13.9873	6.18409	1956	247
B08-NED_151	24.3678	28.5396	40.4564	43.6143	41.2799	37.2979	172.162	175.798	196.38	174.847	28.9367	6.17004	587	248
A11-FAM_21	16.9634	16.3213	16.2821	14.8822	23.7369	24.5396	8.25379	7.11882	6.22868	6.08343	3.36082	6.16507	5493	249
E03-NED_27	90.4592	91.2872	61.3206	61.7711	65.3428	66.6792	52.714	46.8859	43.4989	45.7046	8.87793	6.14506	3022	250
B09-NED_104	14.2	15.0624	13.1634	14.0666	13.7226	13.2666	63.2336	68.8876	80.5972	73.774	11.9146	6.12788	2310	251
D06-HEX_104	50.4076	49.7615	62.9788	51.9699	53.1406	53.0619	138.904	142.011	141.314	135.282	17.0732	6.12329	1508	252
A10-FAM_4	41.5767	40.6138	50.0539	51.6434	42.5307	42.0862	19.1024	16.432	18.3166	20.2942	6.19908	6.11964	3921	253
A01-FAM_33	139.322	134.031	86.322	80.9658	59.6394	61.2981	199.747	207.136	238.431	219.17	32.0124	6.1108	466	254
A03-HEX_61	80.8118	78.8647	92.4917	95.9491	58.1741	63.0976	16.0074	15.9095	23.3583	15.5979	13.8507	6.08581	1978	255
C01-FAM_38	72.2916	73.4468	87.6965	85.756	93.9623	91.3172	63.6504	63.2647	58.306	59.9695	6.56619	6.08201	3777	256
H12-FAM_26	38.9626	39.7519	72.174	74.0075	82.2464	76.5785	102.05	101.941	110.512	119.73	14.5583	6.08156	1867	257
A07-HEX_153	23.6296	24.0147	18.2583	18.5948	16.8229	21.8305	112.459	104.139	112.572	105.531	16.5404	6.07697	1575	258
F02-FAM_63	8.55519	8.87506	7.30375	7.63636	10.1138	9.85693	19.8878	21.6613	21.4168	20.911	2.62216	6.07343	6201	259
A02-HEX_98	38.155	36.0711	18.0562	18.2138	17.7276	19.7471	75.0612	70.1339	77.0005	72.9516	10.7122	6.0727	2565	260
H05-FAM_26	147.152	148.168	191.394	204.527	237.403	253.129	429.913	442.759	454.083	428.417	56.119	6.07115	90	261
D02-HEX_121	62.3591	64.2494	66.2742	66.651	71.0318	69.0457	97.661	99.4359	102.675	99.8511	7.42658	6.06443	3461	262
C03-FAM_57	46.3406	45.6115	69.9523	75.0877	50.0767	52.0761	32.5498	32.4978	32.8242	31.2913	7.81138	6.05609	3336	263
B07-HEX_149	168.875	177.209	97.8939	108.624	112.077	111.203	30.6606	23.3883	30.2808	23.3341	25.3199	6.05445	793	264
E01-HEX_22	28.7255	28.988	36.162	31.0077	44.5667	46.4513	70.1247	73.3408	78.7832	77.7342	9.36174	6.04028	2884	265
E07-NED_58	12.3527	12.0892	7.7973	8.52925	7.72521	8.31157	63.4379	59.1709	50.1339	56.7614	9.87531	6.04009	2758	266
E10-NED_107	20.1441	26.0606	38.6039	36.8253	40.6785	40.9241	86.6664	82.3138	104.493	98.3761	14.3384	6.0171	1903	267
A09-FAM_0	9.23405	11.0357	9.89836	7.77172	13.3492	13.8734	79.0381	80.2028	69.733	80.7738	12.4599	6.00949	2204	268
H06-HEX_70	239.854	225.695	326.497	320.076	536.528	494.288	284.953	282.297	339.444	338.398	54.5546	6.00869	105	269
A02-FAM_17	79.1404	76.6139	198.889	159.297	295.921	293.291	636.123	641.407	510.321	592.869	102.716	5.98288	11	270
E11-NED_53	24.2672	21.1904	30.1053	34.8057	39.9361	43.3867	85.2636	82.4135	88.7081	87.3473	12.0081	5.98144	2292	271
A08-NED_80	18.8287	18.7225	38.5365	41.1777	12.1831	13.0531	5.29709	7.92107	8.28287	6.64901	5.64799	5.97066	4118	272
E09-NED_59	113.273	116.531	148.92	152.205	294.852	288.009	223.321	233.445	229.043	247.418	33.9468	5.96021	403	273
F05-FAM_2	41.2974	37.8706	81.1654	78.0148	60.3517	60.7349	33.2945	36.2072	32.0372	33.3071	8.91241	5.9545	3012	274
E03-HEX_58	12.1759	13.3118	10.7982	10.0854	15.5357	13.4014	44.8152	42.0495	38.9624	40.0774	6.0895	5.93315	3960	275
G12-FAM_5	86.5305	81.9123	63.1264	62.7177	66.6246	72.126	183.196	186.182	184.157	168.647	23.1772	5.93313	948	276
D01-FAM_88	44.2661	45.3776	16.2825	21.1752	10.0505	9.49154	43.505	44.198	47.5753	46.001	6.81132	5.9283	3678	277
E08-FAM_1	240.698	232.149	475.066	464.061	570.728	589.079	636.296	603.838	757.02	708.855	95.2198	5.92419	14	278
A01-HEX_144	49.8934	49.8898	75.5087	76.3893	65.0625	53.9107	13.0046	11.6804	9.72571	11.9673	11.704	5.9012	2346	279
D02-HEX_100	239.029	243.624	224.368	227.783	205.052	213.401	303.236	300.903	319.508	312.587	20.9245	5.89787	1128	280
A05-NED_161	202.38	201.765	140.271	151.314	138.299	149.667	90.9311	90.8479	95.3813	91.8173	21.3661	5.89507	1086	281
E12-FAM_72	34.6365	35.1279	41.8436	43.881	41.5379	41.9121	70.1754	65.2938	69.5846	69.1004	6.68657	5.89375	3732	282
D09-FAM_126	216.714	223.786	158.122	188.661	179.587	170.079	13.3795	13.5921	12.3417	14.6521	37.698	5.89037	309	283
A08-NED_132	46.0951	46.0743	49.489	51.3261	57.1769	57.5913	37.8898	38.588	39.9768	38.3505	3.7498	5.89002	5208	284
G04-HEX_40	286.501	298.859	209.855	203.158	211.399	212.083	346.131	346.736	312.772	326.086	27.31	5.87941	673	285
B05-FAM_33	20.3228	17.902	9.37354	10.9967	17.5689	17.4985	31.1784	31.865	30.9302	31.2733	3.99148	5.86588	5031	286
A05-HEX_169	238.265	237.449	205.561	204.442	202.165	189.772	158.178	153.074	166.314	165.92	16.0924	5.86537	1636	287
D01-HEX_46	442.637	467.991	303.38	284.744	207.677	225.674	117.968	104.512	125.288	117.556	63.6712	5.85019	62	288
E05-NED_111	5.63848	5.98716	20.4773	21.5658	8.56618	6.73103	10.5955	10.9315	12.2772	12.3467	2.80344	5.84797	6001	289
F04-NED_112	113.126	106.978	142.342	144.958	112.976	89.5432	8.53372	8.94833	8.82949	8.99505	24.9607	5.8209	819	290
A08-NED_5	171.021	173.665	275.435	289.339	181.909	191.636	131.991	117.726	107.335	109.115	33.1285	5.8199	429	291
E05-NED_94	46.7738	41.7001	37.7868	46.2571	102.989	105.643	18.5664	14.295	15.2812	16.3413	15.4195	5.81355	1742	292
E01-HEX_132	30.7773	31.695	14.5225	14.5919	18.8985	17.9612	23.0697	23.0424	21.7954	19.6688	3.20992	5.78372	5626	293
B11-FAM_66	41.1311	38.9457	41.6767	45.6422	43.4846	44.1857	70.0426	70.1469	76.7791	74.963	6.90005	5.77659	3637	294
G06-FAM_3	367.633	351.69	355.264	354.551	411.252	436.598	195.658	183.044	200.489	203.304	45.1806	5.77644	179	295
E07-FAM_48	139.8	133.766	33.7043	34.9301	33.4115	37.7717	48.1063	51.2004	59.7222	49.2908	18.6711	5.76273	1338	296
F06-FAM_41	89.5244	89.5929	49.4537	47.6783	48.2951	47.1872	48.0618	43.1733	48.6056	45.6449	8.38638	5.7533	3133	297
H01-HEX_178	288.552	303.022	243.421	249.344	243.643	253.924	164.527	163.166	162.706	163.319	25.8881	5.75143	753	298
E07-HEX_43	247.263	272.701	150.433	149.379	93.7702	99.8687	92.191	81.854	82.6943	83.3577	33.3296	5.74095	423	299
F07-HEX_50	412.024	430.635	352.809	350.342	376.961	376.715	495.912	504.116	496.238	503.302	29.1992	5.73698	575	300
C12-FAM_77	258.321	248.334	170.937	176.696	152.209	148.669	152.732	157.281	148.602	146.337	20.583	5.73607	1166	301
H01-HEX_160	389.215	408.555	478.339	485.138	559.358	556.779	357.736	375.684	353.658	349.395	40.2544	5.73533	268	302
C03-NED_2	115.597	107.869	51.1713	51.7981	82.8007	86.8323	46.0895	44.1321	43.5326	45.7365	12.8355	5.73447	2151	303
F05-FAM_29	88.9548	89.9023	52.928	55.3581	68.7374	66.6271	79.2302	78.3997	78.5272	80.9268	6.8791	5.72402	3646	304
A08-NED_42	457.514	435.703	409.948	390.239	256.426	240.406	200.292	192.867	181.402	180.711	50.9743	5.71993	128	305
C07-HEX_111	109.818	117.295	195.285	197.509	145.677	144.145	86.54	68.3295	68.4645	70.443	23.5713	5.71345	920	306
F04-HEX_62	11.843	13.5892	30.3799	28.593	21.4076	21.2268	6.31208	6.19412	8.64773	6.72735	4.20668	5.71198	4911	307
G08-NED_52	22.388	21.8371	65.8093	65.5087	48.2309	49.3628	84.1595	92.5144	87.1964	81.1196	12.6685	5.70544	2172	308
D05-FAM_4	338.512	328.016	136.078	128.479	120.537	139.005	281.106	276.003	277.418	268.64	38.4274	5.7051	303	309
A09-NED_82	87.6325	87.8407	134.391	131.061	137.973	136.389	63.6411	70.8885	56.3822	63.2048	14.6726	5.70243	1847	310
C01-HEX_96	22.0819	26.2031	18.3332	19.2078	20.8128	17.3684	60.2596	58.8891	60.3392	59.8901	7.56744	5.69883	3414	311
H01-HEX_203	13.2161	13.1916	77.3512	81.7627	42.362	42.3627	85.4596	100.301	89.1943	88.6153	15.208	5.67447	1780	312
F08-FAM_43	33.7906	34.2002	43.8365	43.5991	40.6626	40.5413	44.219	43.999	44.6184	46.5164	2.2833	5.66994	6593	313
G08-FAM_47	77.612	75.0032	38.1314	42.906	30.5175	32.5774	21.6107	23.3303	25.3414	23.0688	9.95954	5.66688	2736	314
C10-NED_92	53.384	54.5775	43.6624	46.7924	48.8409	45.2721	108.453	103.755	101.116	98.4944	11.6071	5.6596	2363	315
A04-FAM_120	34.7063	32.757	67.4798	74.659	87.8623	89.1744	29.4971	29.3391	31.7924	27.6177	11.0729	5.65755	2474	316
A05-HEX_154	107.688	116.566	149.982	143.437	141.18	134.601	222.007	213.501	250.152	254.74	26.8034	5.65419	698	317
F04-FAM_63	172.253	178.296	119.508	125.482	100.178	104.798	77.8331	83.7378	80.7055	79.3822	18.2304	5.64334	1392	318
A05-FAM_45	33.4457	31.7977	53.6465	51.2543	58.6794	55.2388	127.644	130.881	113.135	99.5926	18.1583	5.63366	1398	319
E12-FAM_91	56.07	55.7586	47.664	44.4883	31.3757	31.3656	146.46	136.447	158.071	141.786	22.5159	5.62745	1000	320
C03-NED_86	63.0405	67.9621	52.5687	51.6444	31.9869	37.1287	192.575	169.828	180.828	177.682	27.1143	5.62322	682	321
C09-HEX_157	25.8541	21.4774	44.9881	48.1799	59.7641	56.625	12.4745	12.6395	12.7349	13.3673	8.46229	5.60986	3119	322
F10-NED_65	14.8951	15.5689	22.8702	20.8749	30.1676	30.2308	45.5505	48.5633	44.9616	47.2475	6.05047	5.60428	3977	323
B08-FAM_26	55.7386	51.1159	31.7061	33.3503	19.9819	21.8693	80.7881	86.6375	78.3173	76.457	11.7723	5.5972	2338	324
H04-HEX_71	61.4255	67.138	56.5006	62.0851	56.6248	56.906	11.1663	9.25899	11.556	11.3647	9.97655	5.59092	2728	325
G04-HEX_85	12.1479	8.45334	11.615	14.4289	18.2301	15.8761	92.701	95.6107	88.2749	97.7243	14.0555	5.5882	1942	326
C02-HEX_34	121.248	122.217	152.963	163.123	129.743	135.913	80.3102	77.3344	73.324	74.3661	16.2712	5.58582	1612	327
F10-HEX_190	54.6495	57.0456	34.9813	30.0754	26.4173	25.911	7.84386	10.8065	10.1185	11.13	8.15587	5.584	3215	328
E08-HEX_126	18.0593	17.6313	20.2446	21.4025	14.9963	13.3258	4.7591	5.14283	6.58184	6.20004	2.96737	5.5812	5833	329
A02-FAM_22	36.5042	40.9746	48.607	46.1835	27.3172	26.5479	6.19059	8.10906	6.72142	5.88119	7.26468	5.57635	3518	330
E01-HEX_97	49.6058	46.8094	27.2177	25.7384	23.9758	25.2695	12.3588	14.0888	12.6973	10.7284	6.64184	5.5686	3749	331
C08-FAM_91	23.958	26.2789	41.8335	45.468	31.8437	33.1179	103.713	104.405	121.463	106.768	16.5788	5.56472	1571	332
F03-NED_124	23.9025	25.7191	32.261	31.5068	22.4712	24.7308	62.2918	57.8532	55.1699	55.1704	6.91112	5.56435	3633	333
G08-NED_53	39.6175	39.6954	25.0246	24.2692	16.7044	17.4847	29.8421	30.0384	34.2594	30.3296	4.32556	5.55908	4839	334
E05-FAM_48	28.425	29.5591	22.1124	21.5361	25.7052	23.9009	7.57256	9.45154	7.53297	7.59287	3.96965	5.55685	5048	335
H04-FAM_53	56.4158	55.3128	52.8644	56.1428	44.2876	45.5218	28.7681	28.1956	29.5669	30.3479	5.31023	5.5565	4284	336
F08-HEX_157	111.463	119.645	91.3025	90.9345	107.919	110.777	57.2108	56.9958	57.8928	61.1731	11.318	5.54649	2437	337
C10-NED_123	39.4547	40.7401	28.4656	31.068	31.9469	28.1796	7.82805	7.9342	8.31823	7.8575	6.04446	5.54129	3981	338
F04-HEX_158	40.9951	39.6089	23.4059	19.6125	17.033	14.5404	6.74441	6.19412	7.24883	6.83085	6.09612	5.53746	3958	339
A01-HEX_120	37.9073	38.6009	32.6219	33.6361	38.5672	45.573	75.0754	74.3033	80.7077	83.7711	9.30229	5.53445	2898	340
H01-FAM_32	14.3567	11.6547	20.4021	18.0294	17.3403	17.3657	51.2826	49.3801	52.6928	49.8802	7.01136	5.51562	3594	341
A05-FAM_108	49.4045	46.9512	58.5234	58.7258	45.0726	49.0923	72.1874	73.8061	86.8272	89.0191	7.86524	5.50809	3313	342
C12-FAM_35	179.336	177.81	133.49	137.397	73.9495	81.9901	159.349	156.233	160.146	150.892	19.2436	5.50498	1282	343
E01-FAM_49	285.753	278.579	223.303	223.098	231.939	226.006	361.584	384.039	360.514	363.187	29.207	5.50445	574	344
D06-FAM_34	70.4741	63.4331	31.7237	30.662	14.2695	15.4607	21.6704	20.7283	22.1565	19.0058	9.5745	5.50278	2821	345
C02-FAM_33	100.034	108.031	61.6824	60.6957	32.137	34.4876	32.7778	30.5127	26.831	32.3624	13.6586	5.50251	2008	346
F07-HEX_46	25.4958	23.6962	53.4129	52.6415	25.8165	26.4118	12.6462	11.1636	17.8491	11.9226	7.15974	5.49914	3545	347
H01-HEX_108	19.0533	19.4504	46.115	51.2515	72.7256	55.5852	145.012	145.057	146.043	157.449	24.007	5.49096	885	348
E05-FAM_39	227.612	229.725	182.518	190.826	193.634	198.274	312.066	320.884	318.683	309.022	25.2618	5.47304	797	349
C05-NED_68	189.899	182.143	71.346	71.7946	82.9113	88.4782	129.6	123.731	124.808	114.862	21.8001	5.47065	1055	350
C08-FAM_34	31.1067	29.4908	24.4358	23.8044	26.5938	28.5387	8.5432	9.36272	6.38577	7.42187	4.32228	5.47056	4844	351
D05-FAM_79	669.872	693.589	464.306	469.78	621.386	613.743	593.198	601.523	628.431	618.023	42.174	5.46389	239	352
E06-NED_67	109.104	100.219	88.224	91.1809	73.6908	71.635	12.9155	17.1135	18.2071	13.0706	15.275	5.45724	1768	353
G05-HEX_94	11.4455	11.3722	13.6183	15.3087	14.3699	13.5292	26.596	26.0178	26.0669	26.78	2.86412	5.45058	5945	354
C01-FAM_66	31.1494	31.5493	35.9613	34.449	62.7353	53.149	121.042	132.676	107.779	109.444	17.8567	5.44694	1427	355
C03-NED_60	157.87	156.279	107.6	111.435	125.177	133.756	75.5057	68.8198	61.02	64.8105	17.8548	5.43919	1428	356
A05-FAM_87	10.4412	11.0132	16.8926	16.3625	18.4774	19.5571	43.988	44.4196	42.9818	49.6453	6.70117	5.42494	3724	357
D01-FAM_77	17.8305	15.9791	10.8076	9.87701	16.9793	15.005	42.442	39.2491	45.4856	46.8884	6.57238	5.42051	3776	358
C09-NED_72	110.408	117.216	132.248	136.737	141.306	139.811	247.062	241.953	266.696	247.24	27.4977	5.41945	663	359
C09-FAM_73	50.8618	53.8736	48.6729	43.3448	56.139	52.9111	113.495	116.671	116.947	113.587	13.0658	5.41032	2105	360
F05-FAM_30	326.903	340.108	182.247	189.411	239.946	231.382	244.397	246.061	243.41	251.475	28.638	5.40191	602	361
D03-FAM_82	99.8661	98.5911	81.5342	80.5284	95.7367	90.0118	57.9417	55.0131	55.6345	55.0648	8.51588	5.39412	3108	362
A04-NED_94	19.2014	17.1137	52.445	53.4699	44.9072	46.8889	16.0105	15.1492	17.1851	21.032	6.83773	5.39248	3663	363
D06-HEX_128	18.6028	17.9435	23.8703	23.6227	36.6239	35.6576	16.3808	14.7617	16.5474	18.4548	3.88157	5.38718	5109	364
F05-FAM_54	12.3808	13.7564	15.0736	15.4821	13.6585	15.7125	38.161	39.4585	34.2653	32.6382	4.79133	5.38297	4558	365
G06-HEX_110	76.5333	83.5965	99.9747	100.146	48.579	47.6609	37.2063	33.2654	39.0288	34.0743	12.0556	5.37738	2280	366
C02-FAM_101	125.502	118.819	130.409	139.681	131.912	129.534	350.025	336.023	342.303	371.745	44.5375	5.37661	188	367
E08-HEX_46	14.2285	16.6457	24.886	28.2124	24.812	22.0532	103.144	90.7559	83.1222	82.5687	14.6294	5.37567	1857	368
G08-FAM_25	22.9929	22.848	24.14	20.6936	23.9304	23.4881	50.0266	49.2332	40.3394	38.006	5.16452	5.37469	4352	369
G12-FAM_92	211.719	228.522	142.397	149	117.622	112.216	68.8396	72.8691	75.4947	69.0525	28.0273	5.37358	633	370
C05-FAM_71	101.864	105.119	66.2094	69.3094	54.7583	56.765	80.4966	80.1921	94.4146	90.507	9.24561	5.36838	2910	371
A06-FAM_45	30.8657	28.1017	22.3849	22.8051	14.833	15.5013	7.64439	8.88664	8.49157	7.97208	3.94295	5.35345	5068	372
E11-FAM_100	11.7351	10.3394	14.5078	16.1316	14.7931	10.953	49.4563	47.1572	51.6029	53.3997	7.29862	5.35247	3502	373
B07-FAM_1	153.071	162.146	82.5825	92.979	101.329	106.99	23.7826	18.3422	27.2038	21.6525	23.5666	5.34553	921	374
C05-FAM_56	83.2795	87.8591	93.8258	99.7122	73.4025	73.9858	143.195	144.05	158.935	149.517	15.5029	5.3412	1721	375
D03-FAM_30	42.385	40.0289	106.33	101.026	108.164	111.712	163.031	171.255	176.306	195.183	27.2627	5.33591	676	376
B05-NED_47	6.24968	6.46811	8.91551	9.22279	8.41728	8.75246	26.995	25.8031	24.0414	27.3078	3.78737	5.32792	5181	377
A07-HEX_97	10.3708	12.9034	34.5801	34.6036	18.7876	18.9473	19.0847	20.2529	17.9736	20.1907	4.22121	5.3209	4904	378
D06-HEX_99	222.709	206.984	228.397	222.595	190.899	186.293	98.4848	93.8954	102.858	99.1646	24.8051	5.31332	829	379
H09-NED_23	61.1213	57.9664	37.3579	38.0396	27.1485	26.1562	63.2853	63.9348	63.9154	69.0478	7.65773	5.30848	3389	380
A10-NED_91	79.8248	77.3451	154.555	159.746	156.115	156.63	174.132	167.727	182.666	171.065	18.9916	5.30669	1306	381
H07-HEX_43	684.104	704.09	650.3	665.443	571.912	666.397	148.71	133.005	132.07	136.028	104.374	5.30576	10	382
C03-NED_110	112.774	117.31	245.942	248.769	318.106	311.259	298.748	261.443	267.446	265.737	38.2245	5.30457	306	383
A07-FAM_101	55.2428	49.8989	25.0389	25.5401	16.4472	18.1278	15.1328	15.9786	17.7678	16.2697	6.88365	5.30392	3642	384
E04-FAM_14	22.9669	20.3435	15.2806	12.9304	12.9052	14.3499	52.7523	50.7289	49.6526	51.3766	6.93308	5.30208	3628	385
A07-HEX_18	35.7069	33.2144	51.7318	51.967	54.521	53.6839	47.0108	46.5162	44.7314	43.5508	3.82663	5.30108	5152	386
C11-FAM_90	19.2521	20.5578	53.7828	61.5624	34.5823	33.9571	13.8532	15.2031	13.3616	14.0465	8.17322	5.29412	3207	387
C02-FAM_24	34.6449	34.9468	44.6984	42.0344	40.0102	40.304	30.6058	31.4327	25.932	25.2648	3.46161	5.28581	5411	388
C08-FAM_66	23.8614	28.9068	27.6781	33.5658	25.9052	23.4688	83.2273	83.7201	93.658	89.5989	11.9984	5.28242	2294	389
A05-NED_96	176.833	160.232	122.872	135.207	145.152	155.379	10.4753	9.26494	13.419	11.2876	28.3634	5.27916	615	390
C09-FAM_91	121.694	129.341	117.219	127.114	121.339	118.232	223.905	225.15	222.158	228.568	20.2723	5.27506	1199	391
C02-FAM_2	21.9494	18.9169	36.1405	26.473	28.272	26.8922	450.662	454.394	524.587	421.102	77.5895	5.2747	27	392
G02-FAM_18	20.5325	21.282	20.9242	21.9679	22.9999	22.5198	44.0486	41.1116	38.8111	39.4245	4.17192	5.2631	4931	393
A07-NED_46	112.488	114.64	43.456	43.8141	58.6685	49.6581	179.043	173.908	191.112	170.858	25.6398	5.26256	776	394
G03-NED_52	362.217	373.805	306.177	254.431	380.462	371.908	37.9343	24.5706	24.2251	32.5527	56.5887	5.25601	86	395
D03-FAM_73	413.077	414.689	377.867	392.838	516.886	501.606	368.263	371.825	365.607	368.564	27.9198	5.23788	640	396
A06-NED_94	12.856	15.0365	25.8361	32.6147	36.8731	39.8467	96.815	96.0216	88.5578	98.1329	14.6513	5.22989	1851	397
C05-FAM_108	19.4924	20.3833	18.3177	18.2116	16.8826	17.0791	8.27121	9.76751	9.20801	9.47166	2.07076	5.22814	6890	398
C03-HEX_122	217.534	217.218	191.217	189.269	364.222	348.876	663.458	630.389	683.68	610.671	87.4052	5.2244	16	399
C04-NED_107	40.8694	41.5264	45.9354	43.052	51.0874	52.4269	78.8837	83.8918	86.7542	89.5854	9.0237	5.2227	2980	400
F03-NED_128	160.758	178.849	160.227	158.148	91.5157	112.8	11.277	9.59735	10.6808	10.7059	28.7893	5.22196	595	401
E01-HEX_96	81.1073	79.1812	66.0726	71.8447	75.3121	70.482	124.229	126.404	121.774	122.342	10.8331	5.21893	2537	402
G06-FAM_44	54.3844	64.5591	76.7393	85.5233	60.9995	56.937	188.461	186.209	181.996	172.465	23.5957	5.21603	915	403
F08-HEX_142	214.187	231.512	186.755	184.238	154.796	153.984	276.741	278.115	271.957	283.429	23.9564	5.20505	888	404
A03-FAM_123	6.91735	7.53247	5.79844	5.42875	7.68746	6.35862	46.1136	49.7346	58.3751	50.9605	8.77531	5.19679	3054	405
F08-HEX_149	6.60038	7.5965	8.81899	8.47385	9.03986	9.23142	33.5116	33.1896	31.5863	37.1596	5.05178	5.19275	4419	406
B01-FAM_61	23.1664	24.0337	9.86485	10.0108	26.2669	24.0758	21.9808	21.0924	22.1907	22.2491	2.93631	5.18991	5866	407
D09-FAM_119	90.9471	88.1488	104.684	112.246	188.629	200.926	704.065	698.334	868.5	706.112	129.039	5.17246	3	408
F06-FAM_10	37.989	35.2069	59.1665	57.748	51.3731	57.3043	15.5124	14.7258	14.7186	13.4994	8.26965	5.16727	3173	409
F02-HEX_33	32.1457	35.2688	41.6278	40.4318	25.2183	24.3369	16.6147	15.5493	16.4317	17.0108	4.73687	5.15435	4591	410
F05-FAM_11	400.339	354.269	382.637	385.392	289.243	305.79	127.124	129.311	120.079	114.368	50.7053	5.14938	129	411
A09-HEX_50	17.0472	19.1527	38.4198	36.5736	24.6275	24.5181	16.0798	13.2733	12.1595	12.0538	4.70304	5.14926	4610	412
H10-HEX_43	51.187	60.0865	96.7223	89.5342	77.6276	73.3004	6.41191	7.78457	7.35625	9.21386	14.8846	5.14547	1824	413
B12-FAM_47	163.433	159.308	145.146	153.405	141.26	140.305	245.762	250.137	251.985	240.212	20.7833	5.1399	1146	414
D10-FAM_38	628.48	660.018	444.32	475.025	352.494	370.398	754.341	735.228	767.809	782.673	79.3405	5.12775	26	415
G10-FAM_44	335.408	338.74	398.018	400.918	318.82	338.039	254.582	263.046	254.126	246.95	28.9758	5.12573	585	416
F02-FAM_8	205.713	198.887	228.717	224.273	175.931	186.649	131.485	128.776	123.771	127.034	19.5822	5.11305	1254	417
D06-FAM_36	337.087	308.555	327.371	327.006	265.488	258.438	443.258	444.725	468.733	451.304	38.3621	5.10709	305	418
C03-FAM_19	29.6301	27.3367	73.5999	68.352	52.6284	55.0367	32.6279	31.8928	32.5483	31.4618	8.07227	5.10518	3246	419
E09-NED_21	80.7373	76.8704	79.5979	71.5538	101.429	96.2954	185.098	174.009	184.404	186.807	20.7885	5.09552	1145	420
C11-FAM_44	464.408	455.864	404.489	438.554	554.644	555.229	642.936	639.603	630.427	615.846	42.8116	5.08559	226	421
G02-HEX_117	145.01	150.643	152.494	157.707	135.92	123.672	64.7306	64.439	63.916	61.6125	17.7094	5.08321	1442	422
H09-FAM_2	34.9253	31.0218	49.6554	52.7383	59.6211	59.1628	108.157	106.99	103.026	115.669	14.331	5.08182	1904	423
C11-NED_87	260.864	261.632	243.073	254.889	387.933	353.426	137.947	122.408	132.438	136.743	45.3038	5.08138	175	424
A11-FAM_84	50.4318	49.9043	27.6796	24.0225	33.7821	31.7978	50.0208	49.9848	53.0115	54.6025	5.31892	5.07137	4280	425
C08-FAM_23	218.133	212.275	168.678	175.022	199.41	211.628	339.799	350.122	351.284	337.74	33.3099	5.07	425	426
A04-FAM_94	206.925	204.14	138.05	132.303	99.5822	102.022	102.118	114.783	109.598	115.26	19.9211	5.05526	1228	427
H08-FAM_77	37.0509	48.4557	28.3078	31.2911	40.1089	38.3002	168.946	185.778	195.087	183.476	28.3608	5.05252	617	428
F03-NED_126	9.07576	10.1523	19.2488	19.5711	14.4069	15.1176	8.59197	9.14888	8.91465	8.59595	2.01541	5.04781	6965	429
D03-NED_34	19.0212	17.9162	29.0209	28.4012	12.6391	14.2821	10.0828	11.4873	10.5096	10.1286	3.41197	5.04721	5453	430
G08-HEX_81	177.984	169.083	287.575	303.56	314.994	325.912	154.81	142.803	157.482	157.14	32.8249	5.04104	442	431
C12-FAM_76	71.2888	77.7221	71.2315	73.7023	61.0887	62.6983	121.47	120.012	132.882	125.881	12.9311	5.03028	2130	432
C08-HEX_98	198.608	177.323	124.609	136.282	144.132	150.055	37.8166	32.9238	30.355	29.7082	29.1113	5.02819	578	433
A09-NED_99	9.1636	7.93846	6.73188	6.26779	8.94268	9.5454	39.4558	38.5633	44.1252	37.6348	6.26076	5.02549	3895	434
D05-NED_2	161.578	186.744	126.991	129.31	144.563	155.379	23.7166	17.6951	15.7628	15.9964	28.2448	5.02398	621	435
G03-FAM_21	102.872	108.407	36.5465	37.9697	47.6351	44.4622	66.1373	58.1917	60.0801	58.8964	12.8519	5.02088	2145	436
E07-NED_27	161.404	156.571	189.21	204.376	184.595	184.747	369.482	412.44	376.795	379.166	44.3171	5.01002	194	437
A10-HEX_149	356.452	361.54	450.963	472.731	404.037	406.89	299.379	305.483	309.515	300.27	31.1312	5.00361	500	438
A10-HEX_45	351.998	347.149	267.925	256.926	292.528	303.346	132.258	113.785	127.255	106.645	42.688	5.00342	229	439
B10-NED_71	32.0301	31.1045	12.1318	14.2864	16.9368	16.2495	9.39487	10.9814	10.8157	10.125	3.8965	5.00166	5100	440
G03-NED_65	5.74604	5.57118	5.32328	5.39203	7.26503	7.43975	4.19733	4.13447	4.39482	4.81486	0.615257	5.00028	9811	441
C03-NED_51	39.1819	35.6215	31.2751	35.5055	24.8087	25.4143	70.9206	69.6937	64.5175	67.6818	8.48541	4.99826	3114	442
F11-NED_71	219.298	215.196	303.567	299.322	304.068	265.611	62.2227	77.9649	69.266	72.1798	42.2705	4.99815	237	443
A07-FAM_40	246.476	249.067	327.417	332.021	327.762	326.483	348.974	340.502	329.493	339.987	19.0683	4.99752	1297	444
G07-NED_47	19.7821	22.8025	31.1896	29.1915	17.2533	15.822	75.6734	70.7148	62.9758	58.3513	10.3748	4.99751	2645	445
G05-FAM_85	26.4052	30.6425	42.9562	52.5753	55.3294	58.4727	113.721	110.258	115.309	111.717	15.4391	4.99648	1736	446
E06-HEX_129	30.804	30.4655	15.7157	14.2531	45.4907	47.0091	23.187	20.3061	29.6031	26.9456	5.80322	4.99174	4061	447
A07-HEX_184	8.00781	6.81015	10.789	10.0978	10.806	11.3958	17.2517	17.3783	16.7574	16.5517	1.8625	4.98384	7179	448
C03-FAM_70	109.856	113.198	94.5126	94.6825	75.6733	80.0879	102.021	102.766	103.989	104.873	6.58911	4.97954	3768	449
F12-FAM_72	197.192	208.337	215.098	215.8	204.308	185.814	90.1966	89.1437	90.8546	95.233	24.0987	4.97244	875	450
G12-FAM_68	109.67	108.817	156.816	162.011	137.312	130.158	96.4153	99.9945	99.2807	98.6292	11.909	4.96551	2311	451
C09-FAM_71	589.201	605.727	553.257	560.828	557.098	569.537	437.633	439.736	440.187	446.776	31.2323	4.96482	497	452
H05-FAM_64	187.594	186.077	148.869	152.639	133.872	84.3764	355.254	360.618	349.214	360.095	43.9106	4.95408	202	453
H05-NED_52	67.5695	64.2407	36.1769	35.3601	29.5169	22.6961	6.21978	10.281	8.84452	7.35463	9.27713	4.94926	2903	454
C04-NED_74	17.3434	19.0329	22.0928	20.8036	21.1313	21.6628	31.9726	32.6983	34.6564	35.2052	3.20552	4.94863	5633	455
B11-FAM_32	107.118	97.4566	96.1315	82.6579	129.161	112.205	290.954	272.317	301.392	299.667	38.4759	4.93917	301	456
B07-FAM_36	45.3164	50.8205	38.3859	41.7214	40.062	40.6051	148.386	159.429	170.8	155.915	22.8687	4.93844	967	457
F10-HEX_127	43.0749	50.5598	39.4769	39.0606	28.3298	35.3073	90.5313	93.0706	95.0899	95.91	11.6475	4.93794	2358	458
H02-HEX_140	72.8404	71.0298	50.1386	50.83	64.4828	64.5279	54.5316	57.8951	68.4451	68.2084	4.20181	4.9348	4914	459
C06-HEX_110	150.213	160.311	274.848	266.997	267.695	248.292	334.588	331.062	336.195	349.036	35.8667	4.93226	353	460
E11-FAM_95	46.2011	48.1429	52.5373	58.8196	48.6717	46.7067	19.2939	19.2602	20.4494	20.2296	6.97841	4.92976	3607	461
C06-FAM_55	40.5889	41.7605	20.8789	22.2191	25.1662	25.9411	8.43249	10.4448	12.7855	8.97901	5.48457	4.929	4202	462
F06-FAM_49	17.522	16.1177	14.9028	14.4942	14.7304	13.7468	29.1686	29.6189	29.0949	30.2893	2.94725	4.92087	5851	463
C03-FAM_61	40.9251	39.1172	29.2616	27.9378	12.5192	15.638	7.25931	8.03803	6.27521	8.61151	5.59534	4.91927	4144	464
G06-FAM_17	658.528	621.154	594.041	557.417	589.535	566.126	219.146	204.021	191.977	206.227	82.9143	4.91621	21	465
G04-NED_56	13.9748	14.681	11.4932	12.3152	13.3473	12.7078	54.1191	62.1051	58.824	55.6715	8.5943	4.91105	3093	466
C02-HEX_33	40.3222	39.1941	55.6988	55.7635	38.6659	40.5508	30.5331	25.9086	26.4874	27.121	5.47744	4.90755	4207	467
H03-HEX_89	20.086	20.2315	36.9337	37.9618	25.2448	24.5148	17.8173	16.0129	14.4187	16.9842	4.06059	4.9023	4983	468
A05-FAM_6	145.752	134.892	240.031	217.495	134.677	131.392	71.8732	70.9184	55.7368	41.3878	32.3561	4.90222	453	469
B01-FAM_68	70.8298	72.0109	87.1778	90.303	143.232	123.172	204.81	194.104	205.124	209.247	25.6613	4.8985	773	470
B06-FAM_22	145.334	135.946	165.667	143.469	158.63	162.994	314.535	306.42	293.172	288.184	32.0745	4.89636	463	471
G01-FAM_35	252.241	252.577	279.308	268.891	261.287	258.666	433.664	431.441	395.404	431.864	34.9958	4.89384	381	472
E07-FAM_88	131.77	118.544	169.007	160.102	148.617	156.946	195.297	195.753	237.779	236.348	21.3902	4.89257	1084	473
D05-HEX_71	25.9418	30.6916	32.2407	34.7771	39.759	40.9189	96.3254	86.5463	81.4397	81.5029	11.6786	4.88092	2350	474
E07-FAM_47	312.963	294.537	310.262	300.039	477.399	511.454	215.858	215.434	196.113	216.489	54.633	4.87965	104	475
D09-NED_30	21.9065	21.8664	42.9641	46.0586	31.8459	38.4193	5.80573	5.96112	7.26447	5.92978	6.98248	4.87836	3604	476
F06-NED_112	120.84	119.829	76.8868	80.9986	69.7828	76.8848	67.4066	69.192	71.1288	70.0294	9.99543	4.87008	2722	477
G04-FAM_14	85.8198	88.7376	82.6171	77.372	79.3442	82.5979	166.483	165.658	165.918	180.954	17.8379	4.84464	1429	478
E09-FAM_60	188.888	186	155.767	160.711	175.438	167.336	318.932	332.996	342.409	321.663	33.395	4.84363	419	479
A02-HEX_38	88.6286	86.0501	81.5946	83.1062	73.6245	84.6702	26.0769	22.8546	25.0451	25.051	11.7746	4.84191	2337	480
D03-FAM_108	214.506	220.951	202.767	213.766	205.358	207.442	134.773	132.291	124.72	118.661	18.5966	4.83855	1347	481
G04-FAM_55	60.8394	59.8922	80.9726	88.0083	88.5506	87.9334	108.72	108.902	109.138	103.753	9.38259	4.83573	2877	482
A04-NED_30	45.1896	48.6886	79.3657	75.9196	57.9423	56.7525	20.4202	17.1868	19.0384	24.9148	10.4314	4.8253	2626	483
D10-NED_53	114.622	124.677	177.011	184.745	163.622	158.748	63.2999	69.7166	69.566	65.1084	21.4499	4.82287	1079	484
B02-FAM_52	243.916	245.575	241.938	277.535	276.688	290.325	68.2858	62.9044	67.5088	75.1659	40.3376	4.8204	266	485
C03-NED_49	18.6837	18.2795	15.3048	13.9102	15.5527	14.9574	8.45569	8.81185	8.26002	8.47732	1.93341	4.81933	7085	486
E11-FAM_58	27.9978	28.5949	12.2759	13.8488	16.2494	15.4124	26.6239	27.3788	26.9198	26.2084	2.89661	4.81609	5914	487
H10-FAM_10	79.2335	71.0637	69.561	60.1713	62.5235	61.0617	192.525	195.497	163.312	180.201	24.4224	4.80895	862	488
G02-HEX_137	45.5572	46.9611	38.982	42.0302	41.0014	37.631	16.8787	17.4318	15.1756	15.8567	5.82668	4.80047	4052	489
F11-FAM_37	206.088	206.126	98.9606	112.849	116.647	107.982	116.63	119.917	116.252	112.605	18.9729	4.79967	1307	490
E01-HEX_79	278.565	281.307	195.236	202.158	237.877	228.169	169.727	170.909	169.764	181.537	21.2267	4.79542	1096	491
A09-HEX_180	83.5142	87.1216	31.5138	29.8782	29.3147	31.0036	129.451	149.012	145.828	154.765	22.3805	4.79528	1008	492
A11-FAM_40	59.754	58.9046	57.3131	49.6855	56.2117	58.6877	107.513	103.261	111.913	114.324	11.3029	4.78641	2441	493
E06-FAM_77	6.94417	9.72097	10.9068	11.9325	13.3899	13.2553	30.7647	33.5822	33.2922	34.0218	4.50808	4.78531	4747	494
G07-FAM_33	196.205	215.787	239.848	257.629	272.862	280.617	370.098	367.357	389.289	396.7	35.7628	4.78479	357	495
B07-HEX_43	21.7903	22.4994	34.0013	36.6522	45.859	48.5639	13.0591	9.14271	8.87209	10.0545	6.58651	4.78191	3771	496
C04-NED_64	43.7599	39.3018	42.5085	42.7631	48.4966	53.2543	100.582	94.3491	96.6452	97.4854	10.5691	4.78158	2594	497
A03-NED_32	64.0541	64.0296	31.3785	40.0646	29.796	31.7038	87.8023	84.2543	95.1914	90.8876	11.4699	4.76936	2394	498
H04-NED_4	272.996	266.493	96.1656	101.448	89.4538	109.72	138.167	121.972	113.166	115.611	31.3058	4.76899	493	499
H05-FAM_25	60.7244	58.537	74.296	75.7356	73.4291	70.0219	89.7781	88.1313	88.8055	88.7778	5.72242	4.76195	4087	500
H09-NED_43	37.6238	41.1541	26.298	26.5737	21.51	23.4844	13.9721	15.3286	15.1602	15.3711	4.66141	4.7614	4634	501
A08-FAM_75	12.802	9.06365	17.067	17.1006	29.5645	31.0394	27.6127	27.6749	30.223	29.7771	3.53352	4.75965	5362	502
B01-FAM_96	65.6643	61.9294	67.601	94.6227	82.0455	78.1143	226.394	240.562	226.331	224.761	30.4092	4.75874	529	503
C10-HEX_111	9.75128	8.57703	17.5373	18.7625	17.1507	19.6704	33.1635	30.9838	38.0916	36.7818	5.17846	4.75505	4342	504
B01-HEX_36	50.3055	48.1	46.6667	43.1905	32.6398	33.8468	21.7932	22.7521	24.0796	24.2523	5.16448	4.7486	4353	505
B06-HEX_113	6.41645	7.16895	7.10134	7.57387	16.6021	15.4498	23.5714	23.7868	23.1066	25.7696	3.27812	4.74805	5570	506
B12-FAM_16	9.31731	9.2091	12.7766	13.1441	14.5342	12.9059	23.7083	25.0638	24.3003	25.5022	2.96551	4.74446	5836	507
A07-NED_57	14.1305	13.6428	26.1479	27.136	22.1708	21.7859	8.92902	9.21872	7.84464	10.9326	3.18419	4.74288	5650	508
C01-HEX_33	54.7206	54.8604	70.8831	63.2127	81.517	85.7983	31.1331	33.3853	44.0509	43.067	9.75006	4.74227	2784	509
C03-HEX_63	32.188	28.0713	72.3323	65.815	33.7995	36.2819	25.8585	24.4251	15.3323	16.6422	9.71702	4.73375	2789	510
C08-HEX_168	45.8599	49.9041	64.9504	64.1447	42.6646	41.0171	27.0849	22.4816	22.5961	23.8583	7.64974	4.72665	3393	511
F03-FAM_48	15.9206	17.6243	12.5146	16.5956	11.3835	11.7189	47.0245	51.9802	47.0748	46.7945	6.80866	4.72616	3680	512
A06-NED_27	75.9593	78.88	49.3859	54.4299	57.8693	62.4564	7.93336	12.5602	11.638	8.68718	10.949	4.72521	2509	513
B02-FAM_49	40.9985	41.0477	43.6003	41.7965	35.5428	36.7358	60.5814	57.647	54.1416	55.0408	4.4651	4.72286	4773	514
B04-FAM_51	426.857	457.245	214.833	246.274	325.938	359.713	77.0692	81.7593	93.186	84.8406	66.17	4.72063	55	515
E12-FAM_84	209.019	228.982	119.711	129.517	125.503	127.928	353.227	346.56	360.636	331.975	42.4869	4.71836	231	516
G10-NED_70	18.791	18.5403	15.9013	16.7329	25.0809	24.3082	58.4424	55.6315	53.7451	61.4617	7.80207	4.71534	3339	517
F08-FAM_64	137.206	129.785	157.535	157.787	216.793	224.186	419.64	423.671	493.56	416.222	60.7749	4.71332	76	518
H04-HEX_32	67.317	68.4116	94.5331	107.99	83.0598	73.7361	9.98674	13.3853	8.27164	7.51953	16.3074	4.71127	1604	519
D04-NED_116	14.2468	15.2745	17.396	14.9236	13.2049	13.595	35.6852	33.3985	33.4817	33.308	3.95839	4.70811	5055	520
D01-FAM_50	24.3425	24.8219	31.4985	31.9049	28.5526	27.5673	15.9442	14.4198	14.6278	16.1965	3.12795	4.7061	5703	521
G06-FAM_19	51.8496	49.864	59.0989	60.3545	54.2302	57.2615	106.133	100.685	104.721	100.629	10.0835	4.70026	2700	522
H02-HEX_162	7.89684	7.4528	7.23231	8.16911	8.04156	9.10319	30.7548	31.0736	32.4422	28.211	4.23962	4.70015	4889	523
F08-NED_98	25.2026	24.916	40.9364	44.2365	33.3275	33.2963	27.0246	28.0392	29.4184	28.7662	3.40117	4.6905	5462	524
E03-FAM_81	12.6567	14.5917	11.2565	9.91004	5.43134	8.2435	36.9449	38.5818	39.9233	42.568	5.81507	4.69003	4058	525
E08-NED_95	19.0659	19.2897	20.2094	22.5088	13.6177	13.3056	6.07575	6.31591	8.00353	6.49795	2.79755	4.68107	6007	526
A01-FAM_34	44.1233	41.5173	56.4019	56.1692	73.3101	73.3945	99.0558	94.8216	105.006	94.8872	10.9451	4.67638	2511	527
A09-FAM_64	140.563	152.676	335.391	353.493	341.999	337.777	742.689	763.152	645.94	774.494	112.712	4.67384	8	528
E11-FAM_41	18.388	18.4171	17.1691	17.5013	15.1764	14.943	10.1946	8.80958	10.6241	9.91006	1.69024	4.67281	7421	529
D03-NED_111	9.59404	9.81496	8.06577	8.61926	12.9313	12.1591	5.35646	5.51754	5.13627	5.60307	1.36	4.66667	8046	530
A07-FAM_95	57.3598	58.5537	67.1952	62.4001	77.6016	77.3635	39.2115	43.0767	41.9156	42.8547	6.95911	4.6585	3617	531
G03-FAM_20	42.1002	44.4149	67.9751	65.7218	75.9687	74.2441	35.19	31.3613	34.2679	36.8603	7.87739	4.65304	3311	532
C09-FAM_49	104.766	101.262	96.6472	95.3188	91.6346	92.4231	116.502	115.905	124.849	121.584	6.12827	4.6509	3945	533
C08-FAM_64	15.9398	17.9086	16.5278	16.6117	19.2783	19.4619	25.997	26.3463	28.4034	29.598	2.39352	4.65063	6459	534
A03-NED_166	199.568	211.236	127.471	128.175	118.287	125.652	233.712	241.136	243.139	234.701	22.5165	4.64598	999	535
H09-HEX_0	20.2914	21.9786	30.3575	30.0577	16.5732	19.9021	12.2546	11.7632	11.0012	11.0351	3.59431	4.64592	5319	536
E07-FAM_86	6.84684	6.73387	8.01616	8.71451	7.58185	7.96391	17.1668	16.4384	19.6347	21.9858	2.63614	4.64017	6186	537
E08-NED_65	14.3305	14.9908	9.02205	7.66008	12.8395	11.8628	42.6881	36.1911	36.4485	36.4494	5.66897	4.63103	4110	538
F07-FAM_32	379.171	387.424	353.64	363.491	384.019	398.419	541.099	566.601	578.716	570.707	41.9841	4.63034	241	539
B08-HEX_145	25.0844	27.0879	13.8579	11.9024	21.1804	19.3047	82.1312	73.1297	78.2236	73.2722	11.7047	4.62766	2345	540
C09-FAM_81	529.681	560.55	472.834	460.132	423.563	406.007	281.501	290.835	245.748	264.007	55.4251	4.62639	97	541
D01-FAM_80	82.8729	83.5414	31.0718	34.1787	44.8467	47.1088	43.2772	45.0512	31.9723	39.6407	9.29927	4.62108	2899	542
H09-FAM_20	7.70873	8.57081	6.63633	6.47053	5.95485	6.09926	63.0297	66.2625	57.6811	71.2214	10.7603	4.61958	2551	543
B08-FAM_7	143.43	127.79	245.496	253.182	162.446	175.791	82.5526	93.6622	70.95	76.9114	32.1587	4.61575	459	544
C06-HEX_154	141.105	160.656	198.253	172.2	201.741	201.817	36.2735	32.4631	43.8318	42.0288	30.7147	4.61572	514	545
C04-FAM_44	179.295	169.86	129.687	134.842	199.476	184.018	49.1746	46.16	55.5379	44.431	26.2221	4.61315	738	546
E12-FAM_78	63.2716	70.4417	64.3385	68.0231	101.495	104.369	109.806	110.33	117.257	116.037	9.67853	4.61235	2799	547
A05-HEX_124	64.9614	65.6012	60.5231	61.369	97.6082	89.4117	34.0547	29.8121	38.9358	33.9797	11.3953	4.61221	2416	548
A01-HEX_128	117.912	112.252	171.46	158.709	205.927	174.807	479.254	483.61	429.265	487.784	67.1684	4.60918	50	549
E11-FAM_92	85.934	97.0936	105.332	121.215	113.21	110.078	220.574	225.594	232.692	225.638	25.6662	4.60757	771	550
F03-NED_54	27.1374	28.6802	66.2929	64.2423	223.806	224.283	324.414	289.984	275.261	322.504	51.9004	4.60644	123	551
A05-FAM_26	115.702	114.273	80.8584	86.0714	65.8693	72.3213	126.465	123.407	140.837	135.744	13.2122	4.60603	2078	552
A08-HEX_194	647.243	727.705	634.586	605.236	452.795	427.482	89.6396	76.0532	95.5108	56.251	100.12	4.60139	12	553
C05-NED_132	20.6191	19.4775	43.2754	44.4316	38.6291	36.5368	19.6134	19.855	19.2668	15.8038	4.89729	4.59798	4504	554
C04-FAM_48	4.98663	7.47386	5.84125	5.07017	11.0227	9.89603	23.2965	21.8801	25.7671	25.3806	3.44213	4.59783	5428	555
F02-FAM_11	15.2632	17.2155	20.6106	20.9091	28.7916	30.9273	168.134	146.755	163.66	145.959	25.7508	4.59415	763	556
E05-HEX_23	183.636	188.521	164.421	176.366	162.212	165.57	323.32	315.664	288.146	308.245	29.8431	4.59006	551	557
E03-FAM_27	179.14	154.971	178.254	173.08	203.132	203.198	278.261	273.58	280.81	279.97	21.7687	4.5886	1057	558
A02-HEX_44	60.939	58.0547	115.365	112.212	103.057	107.677	38.8993	25.7332	36.9682	35.6787	14.368	4.58805	1895	559
H01-HEX_62	291.746	269.417	235.011	239.204	256.458	253.924	152.751	159.225	156.558	153.348	24.2807	4.58603	869	560
A05-FAM_43	42.8682	44.467	30.6046	28.0927	29.9968	31.2913	80.8279	74.0609	86.5615	93.0471	11.3294	4.58238	2436	561
C08-FAM_7	82.8868	81.562	48.8717	44.8686	56.3719	48.2459	30.2227	31.2454	35.5874	34.1585	9.62517	4.57822	2810	562
D08-HEX_128	117.321	137.662	100.714	105.924	139.786	146.97	8.10659	12.9275	9.8254	13.4183	21.3025	4.56631	1090	563
F01-FAM_39	26.6132	21.6746	26.0086	27.0666	34.8545	37.6318	80.6291	72.1404	79.9287	79.9001	10.2027	4.56137	2670	564
A07-NED_129	4.73339	4.81911	7.87408	7.31374	8.622	8.50689	13.6912	14.6945	13.3224	14.4783	1.7874	4.56001	7289	565
G12-FAM_91	34.0857	37.1655	31.2527	31.5987	30.8901	29.6676	70.0357	71.0561	75.9379	68.5696	7.97297	4.55332	3278	566
B04-FAM_34	12.3629	11.9709	17.4708	16.7108	12.5998	12.7681	11.1322	11.6695	11.0415	11.0149	1.17898	4.55007	8450	567
A09-HEX_69	22.7296	21.8777	36.5941	38.8333	27.4875	29.5009	15.3489	14.1081	19.4034	18.6016	4.3332	4.54808	4833	568
B08-HEX_159	4.6293	6.03172	5.71243	6.78647	4.78596	5.69487	146.509	128.537	143.168	123.356	22.1161	4.54408	1031	569
D11-FAM_106	67.2776	68.4215	75.6905	80.2391	73.8587	75.2467	49.2839	50.475	48.548	49.3157	5.65298	4.54229	4116	570
G02-HEX_51	8.03352	11.0156	7.88922	11.7272	7.10806	9.26591	73.2569	76.9743	80.7877	72.1837	10.7876	4.53484	2545	571
H03-NED_115	23.4696	20.0619	31.6163	27.7887	28.4311	26.987	110.063	102.235	109.219	122.08	16.8995	4.52108	1534	572
B08-NED_122	26.7433	28.6693	13.1268	11.4342	8.9689	10.0495	37.8092	36.5148	34.5874	31.9263	5.06523	4.51854	4411	573
C02-HEX_124	129.059	154.194	146.796	145.858	159.982	159.909	287.198	271.062	262.805	263.594	26.1205	4.51484	740	574
E03-NED_120	84.0038	84.2456	71.2182	73.6501	67.9231	70.4052	104.179	103.865	89.4885	94.9431	6.78499	4.51246	3694	575
A06-FAM_128	7.17459	8.77698	8.33408	8.46855	12.864	10.2679	102.568	101.376	133.597	104.313	19.1846	4.50883	1286	576
D01-HEX_61	53.7995	53.671	12.7421	15.5619	17.0591	19.3488	77.9705	74.3035	82.108	71.3699	11.2613	4.50596	2447	577
A01-HEX_161	45.021	43.9722	46.0186	47.4446	47.8954	47.4679	66.5387	68.2177	63.6093	61.0021	4.45877	4.50161	4775	578
C04-NED_87	415.358	429.518	403.721	399.603	261.428	279.961	310.601	301.933	305.867	308.103	29.4572	4.49754	565	579
E08-FAM_19	46.6756	38.7044	50.782	56.2849	117.156	116.858	213.301	195.611	217.274	196.993	29.8432	4.49458	550	580
E05-NED_95	52.156	51.1535	90.7335	95.1188	49.3528	55.1032	41.6043	36.8586	40.6192	41.64	10.0583	4.49202	2706	581
F06-FAM_17	36.5165	32.4155	36.4044	35.015	43.8247	46.0288	104.012	95.7175	105.495	99.98	12.7412	4.48984	2162	582
F01-FAM_25	89.0317	87.8672	106.867	108.453	65.9429	66.1569	59.0164	51.5795	59.5519	53.4483	9.89881	4.48659	2755	583
H11-NED_56	273.373	274.062	217.359	222.926	256.805	261.975	337.207	333.274	355.147	331.652	24.0224	4.48625	882	584
A03-NED_77	161.356	163.75	145.878	136.077	216.71	204.548	264.475	271.876	293.314	279.223	27.8082	4.4816	649	585
H02-FAM_6	167.969	167.592	236.043	279.3	201.222	227.228	464.29	445.89	459.266	464	54.7586	4.47932	103	586
B08-FAM_63	323.685	345.738	231.454	237.271	245.457	245.299	428.265	460.194	441.235	434.885	40.4909	4.47618	262	587
E10-FAM_39	14.1997	12.8791	8.56926	8.83918	9.65357	9.09699	24.3212	22.2705	25.9357	24.8563	3.13124	4.47309	5699	588
C08-FAM_102	141.429	133.536	160.296	163.634	174.968	175.157	221.296	233.197	228.824	235.443	18.33	4.47079	1377	589
G12-FAM_55	72.1203	72.5069	69.7495	70.2727	77.2512	74.021	48.4402	52.1589	47.4243	48.3488	5.38537	4.46803	4250	590
F10-NED_96	7.40688	7.87978	11.15	10.723	14.5546	13.5958	45.2015	46.7064	50.8231	41.9212	7.14575	4.46539	3548	591
E04-FAM_53	34.3085	36.7239	24.3882	25.3819	21.5913	20.3088	52.644	53.3528	57.4865	52.155	6.4028	4.46343	3835	592
C04-HEX_136	6.25143	8.16022	5.55078	6.27385	6.11409	6.83464	37.5605	32.8447	30.7498	31.9636	5.10595	4.46271	4384	593
A03-NED_165	83.1206	88.6918	117.18	117.349	115.873	118.017	157.304	168.987	169.476	177.721	16.832	4.45922	1540	594
C10-FAM_29	25.9086	26.526	21.1631	19.1405	19.0588	18.859	58.5198	59.9388	49.3818	57.8951	7.54588	4.45902	3420	595
G11-FAM_7	292.969	282.47	253.626	259.18	275.944	280.917	531.836	498.176	543.103	511.743	52.0598	4.45437	121	596
G08-HEX_123	18.144	20.2509	30.4257	35.4577	13.2942	16.3558	63.2847	66.779	63.9824	66.259	8.97721	4.45353	2988	597
F04-NED_91	306.876	320.842	123.518	137.561	158.881	144.093	124.173	106.187	123.37	125.696	36.4544	4.45221	342	598
D06-HEX_153	98.1898	105.86	65.5332	53.0542	72.7692	78.1071	200.033	225.816	233.995	230.328	31.2515	4.45001	495	599
H01-FAM_44	93.8708	92.0035	71.8802	75.7676	62.7062	65.0028	59.7426	56.8659	63.8456	63.9251	6.70811	4.44951	3722	600
H10-FAM_20	26.5018	27.1139	22.7019	22.1684	29.1025	31.4655	16.2761	16.4452	15.7162	16.5396	2.72697	4.4477	6085	601
A08-FAM_34	937.603	893.5	649.531	709.808	454.975	485.389	213.523	236.774	295.119	233.435	123.681	4.44354	4	602
A07-HEX_160	81.7846	88.054	81.4707	91.989	78.0977	81.9675	169.282	165.943	183.25	175.612	18.6877	4.44354	1336	603
F08-HEX_66	49.7352	52.5425	41.2418	41.6403	49.7658	45.5861	22.0361	22.5029	22.1382	23.4876	5.50948	4.43689	4187	604
H04-NED_68	13.2352	12.9035	33.6189	33.6565	29.65	28.4075	45.2683	54.8788	59.4177	63.6679	9.05303	4.4306	2971	605
C06-NED_14	30.7247	28.4501	28.2582	28.196	25.8694	25.0415	16.5164	17.2478	16.6602	16.3844	2.52401	4.42885	6319	606
B12-FAM_60	419.279	412.416	519.332	527.146	421.656	400.082	374.465	382.725	382.608	384.339	28.2939	4.42369	619	607
C06-HEX_84	31.0431	29.5551	59.2334	66.9667	59.1645	53.6905	105.972	98.634	100.94	99.9279	13.4151	4.4185	2036	608
D09-FAM_7	26.3639	22.0947	19.8482	21.4312	21.0409	25.3858	63.4872	62.6858	48.4734	51.0621	7.65405	4.41803	3392	609
A05-FAM_18	201.693	204.946	243.07	246.857	174.724	183.198	257.094	245.199	286.855	295.354	21.7403	4.41672	1061	610
H01-FAM_65	877.14	879.724	855.402	824.042	808.807	794.838	573.613	582.712	510.118	562.727	66.0559	4.41226	58	611
C05-NED_6	393.545	394.44	458.413	450.957	425.257	434.03	341.185	333.903	358.227	371.388	22.9778	4.40969	960	612
H10-FAM_33	25.6184	22.1956	12.8062	12.7396	10.0138	9.22157	11.3028	11.7122	9.22472	9.20348	2.78071	4.40964	6022	613
A09-HEX_72	13.1729	11.6785	43.0238	36.49	79.9203	78.9326	219.027	202.69	193.258	232.296	35.7634	4.40028	356	614
C09-HEX_68	65.5847	61.4285	125.395	119.322	110.616	110.724	54.5497	53.7512	52.2133	62.9985	12.7708	4.40027	2161	615
E01-FAM_47	63.6157	63.6174	60.0443	50.9555	93.5893	99.8279	143.468	139.476	152.074	141.952	17.1213	4.39567	1501	616
H07-FAM_31	35.3835	23.6739	21.1115	20.7745	26.4111	21.868	61.3096	60.8291	80.1539	78.421	10.1494	4.38819	2684	617
C05-FAM_59	150.42	147.525	140.878	153.068	170.367	179.72	264.236	273.655	284.022	275.054	25.3504	4.37781	789	618
E03-NED_23	84.926	80.5975	48.3718	47.133	43.1824	45.4878	37.6628	31.0944	33.0912	31.1765	9.36508	4.37759	2882	619
B02-HEX_31	323.296	323.09	506.226	485.197	391.026	460.117	147.052	120.918	132.736	131.765	66.7615	4.37714	52	620
F07-FAM_28	97.1292	101.307	56.6855	56.9754	86.2147	91.4632	76.3108	75.9403	80.0023	83.6212	8.2161	4.3736	3191	621
C02-HEX_135	12.1037	13.175	8.60858	9.45929	5.37856	5.64239	3.21709	4.1485	2.93563	2.91025	1.75557	4.37244	7332	622
G06-FAM_40	130.738	124.743	98.2501	90.7422	106.179	100.086	57.0999	53.7284	46.1595	49.1087	15.0623	4.37123	1803	623
C10-NED_96	17.6061	20.2513	58.3488	59.9595	86.0943	72.7918	64.4484	65.5334	72.4983	71.5446	11.2256	4.36697	2453	624
A03-FAM_89	27.9225	27.2643	38.1476	38.6399	20.7875	21.2769	47.5955	51.1799	57.1937	51.6108	6.36338	4.36674	3848	625
H09-NED_61	30.7704	32.5932	30.1075	33.5881	29.5501	26.8594	67.2577	66.6861	68.4028	64.4121	7.25223	4.36627	3522	626
C03-NED_133	16.4658	16.9403	6.58773	7.30092	8.68935	8.80236	12.1476	11.652	10.9389	12.3058	1.83519	4.36309	7223	627
B11-FAM_77	91.534	84.5362	70.5751	63.6011	80.9072	76.1423	151.646	144.889	153.649	151.411	16.0713	4.35709	1639	628
A05-FAM_8	114.598	108.725	116.976	122.607	131.507	142.727	207.843	198.402	232.314	240.674	23.6827	4.35634	912	629
A11-NED_26	156.075	145.069	89.7121	87.3289	112.453	94.8074	42.9054	44.8069	40.9263	37.7244	20.5309	4.35336	1171	630
G04-HEX_30	27.2933	26.2577	40.4172	42.5446	45.0144	45.9446	19.5976	16.7093	19.2647	17.3687	5.06529	4.35313	4410	631
E06-NED_71	21.6089	19.4042	17.9135	19.6908	26.2737	25.4949	74.2407	79.2221	58.1157	67.1983	10.5966	4.35194	2591	632
G12-FAM_41	86.7384	83.4513	61.6776	66.0755	48.4448	47.0181	43.8554	45.6739	43.8785	46.0551	7.70822	4.35161	3367	633
C12-FAM_24	78.7823	77.465	83.958	85.6816	84.3476	82.3729	114.853	119.226	111.185	114.452	7.58748	4.34874	3408	634
C02-HEX_139	148.13	175.645	91.2895	89.4994	103.567	104.043	56.2698	54.0871	53.5085	56.3474	20.1667	4.34627	1205	635
A01-HEX_203	14.9095	14.9305	12.9617	14.5166	15.2858	14.9699	66.06	59.1874	66.7466	59.4479	9.17205	4.34558	2935	636
B03-FAM_38	49.5279	45.0573	40.9918	45.326	39.0136	38.4489	74.6841	71.9071	77.771	78.4912	7.47978	4.33054	3446	637
H07-FAM_51	27.3418	27.4871	15.4016	15.5809	17.0985	16.1763	15.6296	15.6203	12.3808	15.5246	2.52637	4.32692	6311	638
D05-FAM_65	39.4086	38.5377	27.791	27.7663	50.0501	46.9705	67.7422	65.2385	65.5901	72.6441	7.89659	4.31994	3306	639
A06-FAM_25	196.255	183.47	298.029	268.126	248.157	224.437	44.3375	37.4606	48.1577	42.0899	43.1334	4.31603	219	640
E05-HEX_91	310.575	301.253	226.949	232.112	221.24	219.939	376.997	394.434	380.703	359.8	31.9767	4.31445	469	641
C05-FAM_63	204.077	198.757	187.232	201.381	177.928	190.492	74.2193	68.9472	79.6299	74.345	24.4025	4.31111	864	642
F03-HEX_100	45.4667	50.5861	60.3952	55.0663	142.7	133.04	411.074	439.304	442.891	540.17	79.6194	4.30725	25	643
E01-FAM_17	35.3306	36.7725	48.1382	43.9949	25.6862	24.8303	26.0609	25.3854	23.8167	23.5869	4.29611	4.30533	4854	644
D08-FAM_33	181.086	186.547	189.64	206.676	211.121	211.199	125.955	128.356	130.476	127.858	16.2803	4.30516	1611	645
G04-NED_60	338.871	334.743	298.113	306.382	279.646	259.145	128.533	146.737	124.425	140.588	37.8985	4.29524	307	646
C05-FAM_86	32.3477	31.7855	46.0739	43.1961	35.38	33.733	25.3306	24.0494	27.6889	27.8888	3.84028	4.29447	5142	647
E01-HEX_122	149.421	159.49	153.111	170.238	123.734	115.075	30.485	33.3128	29.8936	33.9734	23.6657	4.29187	913	648
H08-NED_25	6.68497	6.77641	3.64832	3.96244	4.93044	6.45639	17.6805	16.0936	19.7837	21.8833	3.03315	4.28647	5784	649
G02-FAM_50	5.2146	5.59638	8.24896	9.581	10.9139	9.38325	60.1501	55.753	44.7111	54.4212	9.22854	4.28265	2914	650
C08-FAM_42	55.3545	50.9033	105.256	102.068	64.1176	67.8713	37.388	29.1768	33.1262	28.7038	12.961	4.28187	2123	651
C03-FAM_16	171.05	169.004	151.82	142.598	138.03	143.627	246.27	250.13	256.939	241.804	20.8914	4.28077	1134	652
A11-FAM_76	110.033	108.272	170.962	174.837	168.36	163.62	117.403	119.183	107.716	116.624	12.3404	4.2801	2231	653
G12-FAM_60	246.844	252.463	255.403	265.441	278.688	279.148	332.57	327.876	341.204	352.566	19.0227	4.2739	1304	654
F03-HEX_85	175.602	175.625	165.896	169.244	147.323	138.864	104.703	111.673	87.1681	96.1726	15.9859	4.26962	1652	655
E10-FAM_61	14.3584	11.1269	21.132	18.679	13.2266	12.6505	37.8833	35.983	38.4853	38.1694	4.62789	4.26838	4658	656
C05-FAM_70	11.5977	11.9488	14.8919	14.9756	11.5976	10.9136	32.1986	29.3846	38.1938	33.9025	4.65945	4.26326	4638	657
A04-NED_41	69.0259	70.1663	49.8072	49.1468	54.9284	54.1026	118.586	106.753	108.755	115.271	12.1152	4.26031	2271	658
A09-FAM_95	10.3627	9.30833	12.4931	12.3386	9.47365	9.38496	7.1623	7.43714	9.13075	9.00373	0.986198	4.25771	8897	659
B09-FAM_26	69.279	69.0157	44.5858	39.6445	35.9957	35.2569	33.5305	36.2306	27.9315	32.2604	7.25199	4.25722	3523	660
B08-FAM_49	146.726	147.233	100.101	97.2505	89.1785	79.6768	62.3871	75.3981	61.5808	63.7331	15.6282	4.25561	1702	661
D03-FAM_91	11.6123	11.0924	11.482	11.4586	20.0219	15.2761	34.855	36.1806	37.7426	40.3292	5.06455	4.25488	4415	662
A08-NED_66	244.851	248.401	274.299	275.613	265.128	263.5	225.594	230.002	232.742	227.966	9.30889	4.25464	2895	663
G06-HEX_70	391.472	368.838	467.152	454.857	604.548	611.911	406.981	382.976	430.098	439.646	43.9835	4.25263	201	664
F03-NED_14	220.334	200.592	154.452	162.361	131.384	133.035	89.0745	75.254	70.7285	73.6126	25.6734	4.25109	770	665
H04-NED_56	21.2879	18.728	44.6514	41.975	54.2603	50.6045	15.8439	15.0066	20.8642	23.4491	6.78733	4.25001	3693	666
G12-FAM_74	179.158	185.884	115.697	110.386	121.164	109.788	84.9864	83.3985	93.2234	85.4706	18.556	4.24536	1354	667
C02-FAM_50	194.868	187.725	194.066	185.373	168.487	164.569	137.43	136.924	125.995	124.175	12.914	4.24103	2136	668
A06-FAM_5	15.5449	14.0894	17.0125	18.4041	7.48213	8.41307	68.2013	67.5385	77.1221	61.1418	10.9635	4.23714	2505	669
B12-NED_83	9.2319	16.8285	10.6395	11.6338	29.5257	26.216	72.076	65.7343	63.5962	62.5554	9.38459	4.23671	2876	670
H01-FAM_7	68.7465	69.1055	98.0922	95.4562	96.5432	90.7193	54.5204	56.8659	44.6111	49.9835	9.40539	4.23123	2866	671
D01-HEX_70	165.102	172.93	207.646	203.093	243.525	234.14	239.228	233.142	257.757	259.939	17.4618	4.22972	1470	672
A10-FAM_97	94.828	95.6485	95.2533	114.051	89.1533	90.5367	342.79	354.227	374.749	320.663	47.6927	4.22778	157	673
D11-FAM_85	146.327	154.584	205.048	213.277	201.707	194.477	245.979	255.046	253.354	255.33	20.0615	4.22678	1212	674
H10-FAM_34	12.6393	11.4131	19.8642	21.0887	16.8356	18.3808	6.32959	6.33741	8.54141	7.80295	2.64022	4.21765	6179	675
A04-NED_151	43.6171	43.2978	53.0656	52.3322	49.8801	50.4957	50.6095	49.7	49.7862	49.2634	1.82543	4.21496	7236	676
F06-FAM_42	49.4004	50.7843	41.9652	44.7032	44.8507	45.0248	26.5169	24.264	26.6304	24.8895	4.69624	4.21411	4614	677
A11-FAM_79	6.95348	6.1121	13.1885	12.3628	11.2148	13.0647	33.2998	32.915	29.18	34.2007	4.78549	4.21204	4563	678
G04-HEX_37	57.663	59.7718	76.5964	69.9182	120.669	135.428	266.401	261.595	247.786	290.064	38.6171	4.20894	297	679
A05-NED_73	25.88	26.261	28.7502	28.6522	29.3938	28.8075	23.2056	22.1329	20.8526	21.396	1.56001	4.20695	7649	680
E10-NED_38	89.618	96.0382	80.7123	84.1552	96.6627	102.785	222.421	194.917	221.337	218.577	25.7952	4.20515	762	681
G06-FAM_66	178.286	178.157	143.207	148.235	166.342	164.89	190.676	185.473	194.031	190.223	9.11233	4.20195	2951	682
B01-FAM_43	234.795	242.497	277.133	320.689	207.586	226.569	460.247	452.123	448.73	446.571	45.0787	4.19931	181	683
H04-HEX_122	56.4033	49.6712	114.182	126.992	83.1349	80.8028	38.6102	36.3315	40.2634	36.4014	15.2635	4.1957	1771	684
A07-NED_74	14.5482	14.3216	12.2568	12.0984	24.0508	22.8925	10.5164	8.66421	7.64176	9.30745	2.72117	4.19051	6093	685
G10-FAM_74	40.6111	55.3243	41.1594	41.53	52.7299	62.0913	129.633	125.662	136.385	133.228	16.6773	4.18627	1564	686
C03-FAM_65	249.11	252.072	191.943	208.041	179.256	178.395	248.456	248.487	229.907	234.216	14.0182	4.18327	1949	687
C02-FAM_57	109.288	102.713	92.8199	108.868	95.8384	99.631	167.641	167.437	178.965	179.979	15.4708	4.18315	1730	688
D07-NED_77	59.2081	49.0833	83.1915	91.1056	69.0329	68.5426	19.8831	19.6299	19.802	14.997	12.3628	4.18192	2225	689
D04-NED_150	7.50842	7.78898	7.00357	8.3002	6.2191	5.3556	16.8874	16.1045	16.6537	17.1966	2.03804	4.18184	6929	690
D07-HEX_170	17.4408	15.5996	11.418	12.0423	18.4801	18.4079	32.4788	29.2824	32.5728	31.4479	3.81095	4.18144	5159	691
H11-FAM_64	307.567	303.722	248.632	255.644	232.627	244.986	202.59	211.108	205.566	202.995	19.6874	4.17868	1242	692
H07-HEX_42	58.7554	61.4981	49.3874	52.2091	50.7049	57.8733	14.1856	11.851	11.7353	10.1185	8.78259	4.17034	3052	693
C06-HEX_69	31.4279	29.2101	63.1908	67.3394	30.5521	26.4208	12.8172	6.94898	11.3672	13.7907	8.71386	4.1684	3070	694
A12-FAM_69	282.347	297.309	220.088	217.678	244.479	261.986	163.081	167.873	174.676	172.155	24.0075	4.16806	884	695
A04-FAM_11	90.6629	93.9653	97.3727	89.5213	123.095	116.162	283.99	260.02	278.357	259.415	33.5933	4.16604	416	696
D03-FAM_61	61.0938	65.314	33.713	37.495	41.4245	46.2985	20.0884	21.1517	19.7202	20.4231	8.006	4.16588	3272	697
H03-FAM_75	15.4692	16.3807	15.3469	15.3005	16.9257	15.6714	45.4569	43.6786	41.6659	47.6353	5.5064	4.16415	4191	698
G06-FAM_79	86.4159	86.6016	52.8467	57.6609	57.1965	58.9647	73.5497	71.9077	74.4129	72.2015	6.03655	4.16151	3984	699
D05-FAM_53	91.1091	86.1745	67.8633	65.4033	56.8625	58.4844	46.5625	50.4422	47.6156	48.5138	7.7651	4.16001	3349	700
E09-FAM_16	7.93913	7.49288	9.69945	10.1125	8.36106	8.18533	6.85965	6.77718	4.94453	5.43105	0.901418	4.15989	9103	701
A03-NED_141	277.331	313.791	328.786	324.073	358.793	370.12	164.069	171.137	154.797	164.821	38.7193	4.1587	295	702
A07-FAM_64	130.143	135.379	78.7586	83.8239	81.2364	84.9625	147.482	146.61	150.032	142.57	12.6241	4.15863	2179	703
C05-HEX_133	24.3495	23.8118	49.4923	52.361	39.5853	40.1531	29.0499	25.0956	26.682	25.4676	5.06515	4.15252	4412	704
H06-NED_55	65.6304	70.4232	43.2533	43.3082	34.4818	34.2559	144.096	136.296	168.285	140.298	22.4676	4.15072	1005	705
D05-FAM_13	80.2327	67.5302	21.3345	20.6241	9.10634	9.83635	33.2942	33.544	25.1644	32.7362	11.479	4.14711	2388	706
B09-NED_122	111.018	114.026	41.046	42.5546	45.8038	51.803	53.4978	53.5654	63.1284	49.5736	12.9302	4.14342	2131	707
A10-FAM_59	34.7979	34.3599	24.6005	27.8804	21.2034	21.8985	36.5895	36.3906	39.9153	38.4963	3.38139	4.13991	5475	708
F12-NED_87	23.6977	25.6166	44.6375	42.913	32.5249	34.5064	28.896	29.4907	33.5109	33.8224	3.66812	4.13975	5277	709
C10-NED_74	44.0506	46.1444	38.1621	37.8692	34.2753	29.2355	20.2161	20.1407	18.3917	19.7816	4.90127	4.13694	4501	710
F08-HEX_35	194.2	175.533	187.879	172.848	218.634	222.601	77.3344	58.2122	53.6319	53.1978	30.137	4.13247	540	711
C03-HEX_34	35.3714	34.7549	46.9232	47.4195	64.4591	62.8186	33.7496	39.5242	37.8661	36.6128	5.43289	4.13163	4227	712
B05-HEX_67	15.7415	16.0875	24.9311	25.0927	29.4209	27.4436	50.5066	44.2931	42.0534	44.1366	5.95149	4.12992	4018	713
G06-FAM_46	79.8099	78.4285	137.476	130.979	188.779	175.434	265.728	259.589	240.998	276.529	34.5364	4.12705	392	714
C07-HEX_44	478.552	498.266	719.433	697.172	584.157	603.319	438.951	450.805	413.327	437.338	54.5115	4.12551	106	715
E06-HEX_124	34.4162	34.1735	33.816	38.5397	43.1065	41.797	62.1633	61.9439	56.2362	59.2616	5.30206	4.12334	4290	716
F10-NED_68	27.1043	25.927	41.2425	39.5924	43.5049	45.3461	49.041	51.6342	50.1083	49.19	4.5803	4.11852	4697	717
C12-FAM_36	141.565	135.564	110.876	123.519	143.931	134.047	242.332	248.577	237.845	247.124	24.214	4.11749	872	718
C05-HEX_63	26.6641	27.4472	57.4249	64.2686	41.2512	43.1884	19.4739	14.3529	15.1369	16.0351	8.06552	4.10751	3248	719
H05-NED_54	84.1784	84.3681	96.8978	90.6102	90.0438	94.9427	123.359	122.215	113.966	113.215	7.49001	4.10427	3441	720
A01-HEX_112	53.2066	58.1745	51.1511	52.8441	48.7577	43.8676	150.071	151.257	177.102	149.513	21.5446	4.10304	1076	721
C05-FAM_42	8.66331	11.246	15.8707	16.4807	19.9655	17.5043	36.4081	34.2273	33.4601	32.5494	4.55446	4.1015	4717	722
E08-FAM_48	243.452	212.486	119.103	121.575	89.2617	99.0595	50.8699	48.681	75.3118	59.2168	31.8599	4.09621	475	723
B11-FAM_42	63.3242	61.4641	28.0138	25.2522	31.199	38.5621	23.218	22.8718	22.534	20.7818	7.4403	4.09067	3456	724
B04-HEX_96	86.1384	93.0789	53.1329	66.085	54.6293	44.8808	210.109	189.747	164.926	162.892	26.5261	4.08134	716	725
B01-HEX_140	45.3954	47.2502	15.9787	17.501	26.7711	22.2676	19.9914	21.051	18.7644	20.0799	5.41665	4.07936	4235	726
F06-NED_5	25.7182	16.4106	42.3253	25.9362	59.2495	67.8396	279.207	246.395	212.523	195.764	36.8343	4.07673	332	727
C08-FAM_71	184.708	171.397	312.367	289.42	259.483	234.606	117.216	110.502	103.303	103.906	37.0177	4.07591	326	728
B05-FAM_42	176.904	169.803	104.659	103.177	137.215	148.699	212.013	197.453	219.924	215.112	21.696	4.07354	1067	729
C03-FAM_79	270.926	251.014	237.335	248.685	258.756	246.489	503	487.208	504.982	543.292	53.1914	4.07219	114	730
A03-NED_159	72.4055	84.4027	76.7434	71.1996	71.1792	69.443	13.6724	14.1751	8.98536	12.6786	11.8208	4.07111	2329	731
E07-FAM_50	94.6731	93.9937	82.0441	82.7519	60.719	66.2711	99.2152	99.7615	98.9916	93.9716	6.96704	4.07038	3611	732
D12-FAM_83	24.3515	23.8406	19.5036	20.5904	17.189	18.3209	53.0915	55.3698	54.7329	47.0599	6.81921	4.06788	3673	733
F12-NED_77	34.5072	44.1175	37.2519	41.6457	43.4684	61.6832	185.146	189.288	212.397	192.106	27.4148	4.06751	666	734
D05-FAM_87	116.959	113.472	153.201	157.128	194.014	208.241	114.634	120.473	123.99	121.58	16.52	4.06473	1580	735
E05-NED_105	42.2886	47.2671	44.6879	47.299	38.0611	36.5073	136.672	131.458	104.878	124.194	17.7822	4.06469	1435	736
D07-FAM_51	68.4036	73.1064	68.9552	75.8743	71.1961	74.3714	182.159	206.098	171.111	166.919	22.9736	4.06438	961	737
A11-FAM_63	233.591	232.73	189.443	191.887	199.252	199.842	237.225	229.41	243.866	238.07	9.90618	4.06347	2753	738
B01-FAM_44	252.091	226.204	238.133	247.528	376.544	411.931	177.116	172.285	181.809	182.76	41.57	4.06111	245	739
A07-FAM_38	23.8915	22.759	18.3922	18.8042	20.3545	21.1491	35.3656	31.303	38.8971	38.3261	3.8078	4.05913	5160	740
C06-HEX_127	81.7127	83.9504	114.254	106.973	119.978	119.159	155.398	152.151	150.41	139.221	13.6324	4.04967	2013	741
C03-FAM_72	139.641	140.308	136.014	130.428	147.2	140.059	194.674	199.395	191.497	187.322	12.4028	4.04853	2217	742
A08-FAM_46	8.88497	7.69923	17.6589	18.6792	33.2601	39.3962	8.01404	9.03862	8.20534	8.63955	5.02705	4.04545	4434	743
C10-HEX_76	103.478	115.897	89.1308	96.6103	103.437	93.351	20.5429	21.212	18.8453	17.5058	16.8808	4.04515	1536	744
D03-NED_56	42.1304	45.2579	57.5674	61.6772	44.5654	46.3202	19.0312	22.9747	21.3353	20.7601	7.12546	4.04243	3553	745
F12-FAM_82	47.9274	49.6114	34.0542	38.8389	39.2548	33.0514	11.4229	11.1621	10.4597	10.8625	7.0243	4.04129	3587	746
F05-FAM_16	13.3983	10.7624	18.7567	16.3129	12.515	12.5398	66.0548	61.2567	73.6493	63.7382	10.0547	4.04079	2707	747
A03-FAM_74	202.375	198.792	96.5898	101.15	88.4843	84.7	98.4164	105.165	131.691	110.455	21.2244	4.03897	1097	748
A03-FAM_9	44.541	46.3411	54.8563	58.838	79.071	76.3034	72.3522	71.1588	72.3434	70.7921	6.21559	4.03776	3916	749
G10-FAM_18	46.6029	45.8609	79.6035	84.2339	58.7774	58.5043	109.262	120.951	90.1572	96.9465	13.0908	4.03775	2099	750
H06-HEX_108	36.9775	35.0234	33.1469	29.1148	45.6562	50.1333	8.94729	10.6732	10.2766	11.4616	6.80013	4.02712	3686	751
H01-HEX_105	70.5962	71.6391	51.2903	46.366	48.9734	44.2998	22.0378	20.1729	19.8705	24.9281	8.97331	4.02701	2991	752
D08-FAM_44	53.5442	55.9265	75.8978	78.6698	61.8666	63.9637	86.33	86.4555	93.1532	100.576	8.10793	4.02578	3232	753
A04-NED_92	17.8772	20.7076	12.8009	10.0114	12.2063	13.6913	39.6193	43.1442	42.9627	43.52	5.62404	4.02441	4131	754
C05-FAM_13	236.285	221.952	88.5122	77.2864	88.3032	84.8286	163.578	162.19	174.693	153.727	27.099	4.024	684	755
E03-HEX_135	111.651	112.094	62.2431	64.0828	66.7947	55.1937	27.125	20.9684	19.8957	30.736	14.4398	4.02199	1884	756
B03-FAM_7	31.3305	30.277	24.4374	21.4236	14.7596	16.1701	8.38559	9.21663	7.29673	8.96456	4.0497	4.0198	4991	757
C08-HEX_167	295.304	307.197	110.81	112.203	158.253	171.229	346.686	314.373	309.947	328.511	41.3446	4.01552	249	758
C10-HEX_122	62.064	59.6104	84.7981	95.7874	59.8053	66.457	17.8714	16.9219	22.9552	18.2925	13.0335	4.01024	2110	759
F10-NED_91	57.3015	58.59	37.1245	37.6889	44.3517	42.7869	46.6558	46.2065	47.249	50.6312	3.98385	4.00686	5036	760
G04-FAM_30	23.9731	24.8982	31.9023	30.2146	31.556	29.3787	38.0925	37.3812	41.331	41.8934	3.30243	4.00604	5548	761
C03-FAM_64	275.723	287.564	323.985	322.931	353.169	353.829	370.225	369.49	368.238	388.029	18.9055	4.00363	1320	762
F08-FAM_44	355.687	355.714	456.177	445.141	410.604	420.99	466.658	474.07	481.185	499.996	26.4225	4.00164	722	763
D02-HEX_27	9.52586	9.52112	12.9681	12.9831	12.6224	12.1008	15.7036	16.87	20.8906	18.9246	1.98818	3.99736	7008	764
B04-NED_71	17.3826	24.4459	9.55634	10.0179	12.7558	14.8395	168.24	142.022	145.887	161.533	24.5936	3.99334	843	765
E03-NED_113	16.0127	15.6105	8.33484	7.97046	8.72755	8.92679	17.0627	15.4658	14.7665	14.4496	1.5541	3.98367	7658	766
F07-HEX_119	8.04414	9.79618	7.31833	10.9341	8.01202	8.34056	64.8118	71.6065	64.3241	73.3805	10.1152	3.9823	2692	767
C06-HEX_73	14.6236	20.2401	11.9999	12.797	12.1239	11.778	40.7135	42.8347	41.1037	42.9044	5.38995	3.97899	4246	768
D01-HEX_155	27.6713	29.4886	40.9928	40.6777	21.0149	17.3953	18.9019	15.4697	14.9287	14.9503	4.7042	3.9782	4609	769
C06-FAM_8	8.74643	8.74912	7.31385	6.81568	11.5429	11.7794	27.8639	26.0364	32.5133	27.0088	4.22817	3.97773	4899	770
C04-FAM_35	34.6087	31.594	110.276	98.325	57.1048	65.1438	33.8744	35.0787	37.1622	36.0512	13.1264	3.97679	2091	771
B01-FAM_42	124.441	110.807	163.267	178.686	238.797	221.739	86.7328	88.0062	82.5832	86.953	27.1354	3.97583	680	772
A02-HEX_142	21.2578	8.88317	25.6691	14.7358	41.5622	19.0019	181.458	193.915	172.385	169.284	20.527	3.97412	1175	773
H06-HEX_149	131.809	140.896	120.986	119.165	85.7311	99.2731	55.5448	58.5218	63.2328	64.0408	14.9418	3.97284	1816	774
C02-HEX_93	13.1593	14.3668	66.4917	57.0203	76.9134	69.2587	14.0382	15.4199	13.2103	14.6132	10.6447	3.97269	2578	775
A05-HEX_120	232.706	231.131	263.432	266.814	270.18	258.468	216.517	220.954	189.76	194.63	14.2685	3.97042	1914	776
G08-HEX_14	101.716	106.704	111.217	110.487	111.28	110.95	74.0039	65.2932	63.3	60.5329	9.39316	3.97037	2871	777
D01-FAM_57	30.0017	26.9939	46.0745	46.4006	47.207	47.5973	36.444	36.4334	37.9627	40.9719	3.63104	3.9643	5297	778
E07-NED_92	31.7348	30.3209	21.8181	23.1136	30.1532	30.0703	41.5087	39.2739	39.6475	38.2734	3.44616	3.96027	5425	779
H06-NED_72	256.82	257.943	239.497	239.427	273.209	275.912	275.406	270.399	302.507	319.095	14.0213	3.95801	1948	780
C09-HEX_106	24.1013	26.7342	22.2798	25.749	35.5177	39.8901	65.0157	63.8628	68.7687	74.1158	8.64862	3.95141	3084	781
C01-HEX_46	16.852	16.025	12.5646	11.5719	13.2082	13.194	28.8677	31.5256	28.7518	30.7526	3.42037	3.94881	5446	782
B04-NED_159	426.72	449.182	487.084	488.544	517.685	529.039	334.32	309.694	298.264	272.947	45.2883	3.94555	176	783
C10-FAM_43	12.6921	12.4885	5.90803	6.03262	4.37308	4.16651	16.0909	19.4695	14.4623	15.3918	2.52003	3.9454	6327	784
A10-HEX_69	97.1029	78.8258	52.6034	53.0882	70.9736	68.7769	164.072	171.303	166.041	181.138	22.3268	3.94485	1015	785
F10-FAM_64	30.2452	27.1576	19.1627	18.6644	19.7773	19.0794	13.9869	13.8952	12.6974	13.8523	2.92473	3.9447	5878	786
B07-FAM_48	59.2742	67.6992	24.5635	26.8209	47.2651	54.1087	8.49377	10.3754	9.23632	9.27964	9.67498	3.9428	2800	787
F04-FAM_24	6.66308	7.02033	11.6729	11.9155	10.5893	10.0076	17.1803	19.7964	16.901	17.2893	2.19426	3.93477	6704	788
B07-NED_5	115.681	109.324	117.138	115.084	103.628	109.963	240.616	224.188	246.925	230.63	24.9916	3.93218	815	789
B09-HEX_122	21.9	21.9541	34.893	37.5716	30.5675	30.9788	41.7185	38.9268	42.8208	41.4795	3.8915	3.93019	5103	790
E04-FAM_46	122.632	132.629	86.219	98.1751	112.796	113.34	170.281	173.678	167.621	164.805	15.1618	3.92999	1787	791
H07-FAM_43	14.4751	13.9819	10.2928	11.0987	12.2895	15.6521	26.2509	27.0351	25.9676	26.2612	2.93777	3.9294	5863	792
E06-FAM_78	18.8774	19.802	16.2678	17.0851	19.847	19.5129	26.0587	25.4221	28.7832	27.3878	2.19729	3.92771	6702	793
D05-HEX_90	86.4523	81.3994	90.032	98.158	107.612	108.108	295.576	275.386	227.731	266.474	37.3225	3.92579	316	794
A05-FAM_130	14.9402	14.0771	10.5314	10.8336	12.911	12.9316	40.0605	39.6634	45.7055	36.3528	5.66286	3.92442	4113	795
E05-HEX_127	297.031	302.3	323.997	286.582	278.374	268.694	90.3491	65.3833	99.8295	95.0357	40.4912	3.91634	261	796
D06-FAM_35	9.72588	10.5244	10.7949	11.3532	6.15841	6.9848	15.3125	15.0327	13.5401	12.8968	1.61173	3.91579	7539	797
B11-FAM_19	308.631	308.982	290.852	302.634	289.682	313.138	507.202	493.581	511.922	487.538	39.1614	3.9134	290	798
D03-FAM_95	49.804	61.1802	82.6946	95.7428	91.5176	97.5323	6.97099	7.51444	6.26867	7.06622	15.5304	3.90965	1717	799
G06-HEX_117	152.088	142.671	87.2968	82.6558	113.295	116.89	82.2099	75.0121	84.1071	84.1373	13.0983	3.90875	2097	800
B04-NED_76	52.8722	53.5142	67.8355	73.8305	52.2526	46.0102	17.5893	11.698	10.3396	12.9818	9.8697	3.90801	2759	801
A04-NED_131	9.84902	7.70118	8.22362	6.75009	7.15802	7.58172	23.6766	23.7426	22.9977	21.1938	2.89491	3.90666	5917	802
D12-FAM_100	14.2314	15.3401	11.7022	15.1641	17.8198	16.6802	37.9489	40.5284	34.0828	35.138	4.6572	3.90526	4640	803
D10-HEX_58	77.2874	81.4963	88.9273	87.78	122.521	128.919	82.0029	82.8368	84.472	88.6601	8.94451	3.90525	3001	804
G07-FAM_35	344.42	336.318	247.125	274.886	238.328	247.223	214.661	214.385	225.988	226.575	24.3057	3.90106	866	805
A11-FAM_117	20.8604	22.5006	19.7014	19.9211	28.8283	28.1341	38.5651	38.0436	42.9238	38.4295	3.97806	3.89812	5043	806
C11-FAM_72	73.6033	68.6591	57.3812	65.7598	72.7975	69.6276	112.385	113.926	112.446	113.134	9.76366	3.89687	2781	807
D11-FAM_103	16.4311	18.4291	19.1547	20.0418	19.396	19.3327	11.5495	11.927	10.0054	9.81408	1.85484	3.8956	7193	808
C03-HEX_161	41.0308	33.8638	35.9807	34.3383	39.8945	34.7826	93.6004	102.141	99.4275	98.6784	11.6059	3.89292	2364	809
A04-HEX_92	169.333	179.759	94.4792	120.725	88.296	85.5172	38.4871	27.797	27.6065	30.4086	24.8447	3.88762	826	810
C06-HEX_90	308.507	312.457	194.806	205.994	222.594	214.019	192.761	175.591	171.053	179.389	25.7306	3.88661	764	811
D12-FAM_85	26.3544	24.036	43.2159	45.6409	42.7361	42.5665	147.087	154.35	150.265	116.708	22.8496	3.88156	969	812
A04-FAM_72	7.7125	9.96218	6.81104	5.97272	8.29851	9.27475	24.287	27.2802	23.9549	23.946	3.41807	3.88094	5449	813
E04-NED_79	67.3377	64.2532	76.6118	82.9102	87.2326	84.4585	225.15	202.672	194.749	214.091	27.5652	3.88064	660	814
D01-HEX_163	37.958	39.0572	29.4242	29.154	48.6227	41.1163	86.1557	77.9578	77.2893	75.1075	9.85389	3.87547	2763	815
A09-FAM_14	262.452	253.052	255.435	250.217	271.205	280.08	189.59	191.084	172.353	183.105	18.9719	3.87459	1308	816
C09-NED_67	47.7031	50.183	65.0788	66.2788	74.088	70.8563	40.1196	38.8271	37.8159	41.6586	6.28437	3.87387	3884	817
A03-FAM_67	15.9437	13.8368	14.1146	14.5299	29.0241	30.1627	39.0527	45.2288	41.6965	42.0201	5.16418	3.87206	4354	818
E05-FAM_61	30.4097	28.3542	36.7332	37.2111	29.6877	30.2616	61.0259	63.9737	60.7107	67.3038	6.58057	3.8715	3773	819
B07-FAM_29	8.18859	6.82526	6.07483	6.04534	8.01241	7.83774	14.1846	14.9146	14.4317	13.6269	1.59056	3.86992	7579	820
C07-HEX_142	20.2567	18.9155	16.5762	22.8142	39.664	39.3893	81.3431	71.6084	73.1372	69.9332	10.0941	3.86939	2697	821
A06-FAM_68	67.7849	72.6796	46.2851	43.2096	76.9216	69.5569	128.426	117.85	144.124	135.255	17.567	3.8606	1459	822
F08-HEX_129	73.3478	73.0711	54.7296	52.9388	73.5304	59.1953	16.8805	13.467	12.8754	14.8112	10.4452	3.85969	2621	823
B02-FAM_11	168.227	153.158	236.619	209.299	209.738	233.347	408.174	398.364	412.788	398.783	45.3773	3.85933	172	824
B09-FAM_39	11.2955	11.4781	7.30915	7.64795	7.05515	7.00758	8.72856	9.49989	9.44007	9.18275	0.839892	3.85543	9237	825
A12-FAM_25	83.7097	86.6222	61.5904	57.3928	62.1181	62.1868	40.5553	33.7767	37.7367	33.5206	9.11365	3.85484	2949	826
D10-FAM_24	664.793	640.352	566	563.856	542.357	544.781	432.854	425.539	476.661	430.986	43.2095	3.85252	218	827
A05-HEX_20	20.4912	16.1107	13.262	13.4957	31.1463	31.9864	44.941	42.1956	43.4364	40.539	5.53627	3.84736	4175	828
B07-HEX_162	43.2253	44.0345	25.2208	27.513	20.873	21.0587	57.3466	54.1121	52.1717	45.9093	6.54103	3.84566	3786	829
H05-FAM_55	33.2553	36.8746	42.3161	40.6855	50.0299	53.4792	58.9136	58.8179	65.6899	68.7275	6.10433	3.84181	3955	830
C03-NED_96	139.859	150.99	121.707	125.96	116.488	121.512	305	268.871	286.943	281.598	31.6202	3.83777	484	831
E06-FAM_64	84.2065	88.6589	62.0518	66.3065	67.4933	71.7941	116.527	114.478	123.533	117.768	10.7523	3.83545	2555	832
C08-HEX_91	24.0557	25.8724	61.319	59.5918	23.5009	23.526	26.9827	26.1671	22.8683	32.117	6.66681	3.83207	3738	833
C03-FAM_35	18.3351	18.6524	17.9136	15.8442	20.8919	22.2424	39.4188	43.4745	40.8923	42.2049	4.61327	3.83153	4669	834
A06-FAM_13	33.1825	30.1805	70.5986	69.0153	48.8964	48.3586	32.5053	27.822	36.4091	31.5505	7.2662	3.82302	3516	835
D08-HEX_55	243.586	283.158	241.229	249.144	215.154	229.26	56.6697	53.0121	46.9232	59.4783	37.548	3.82009	311	836
C08-FAM_22	11.5926	10.0249	9.09424	9.24773	11.1883	10.9575	18.1887	19.052	17.4944	16.811	1.78884	3.81967	7284	837
A04-NED_111	23.5052	23.9592	20.1711	20.6295	29.1595	23.9965	75.9143	68.3043	66.1289	71.5897	9.48582	3.81943	2848	838
C02-HEX_77	119.63	115.265	88.5271	91.7485	98.0093	89.6581	59.9548	64.8889	55.2432	52.5702	11.9876	3.81665	2295	839
F01-HEX_99	89.178	92.7571	74.5323	77.8308	83.1681	73.5893	212.857	244.846	232.457	244.261	29.9462	3.80671	546	840
A09-NED_121	211.475	225.901	282.329	292.497	272.709	267.822	211.146	205.198	190.334	189.524	18.9078	3.80428	1319	841
H05-NED_13	22.5454	22.6997	28.1234	28.7301	21.1902	18.9423	10.1224	10.9878	11.4101	8.39702	3.31279	3.80348	5532	842
C09-FAM_10	134.097	114.601	111.94	112.577	212.769	234.103	314.347	307.754	270.517	296.417	36.8594	3.80117	331	843
E03-NED_66	155.265	149.742	237.543	242.256	200.202	197.476	189.146	185.997	174.173	190.593	16.8662	3.79934	1538	844
E04-FAM_26	157.082	160.37	121.334	134.093	149.278	149.093	184.471	182.424	183.289	180.819	10.8175	3.79898	2541	845
A11-FAM_60	618.554	614.905	496.28	492.578	481.136	489.409	467.051	473.516	496.196	463.75	28.6337	3.79761	604	846
C05-FAM_139	33.745	37.2523	68.2369	74.2009	76.3386	73.7024	36.2604	36.1152	31.1257	34.5791	7.89358	3.7969	3308	847
E07-FAM_46	24.5864	22.8671	26.5991	27.0798	36.8169	40.1609	18.2112	18.9268	17.1219	18.5579	3.89071	3.7947	5104	848
H08-FAM_28	77.5205	75.3027	92.584	94.3515	102.681	104.814	99.4771	101.657	104.302	106.88	5.70362	3.79438	4098	849
A03-HEX_68	26.0124	26.8828	47.9532	50.6	40.3165	38.988	14.2397	16.7596	26.6788	21.4471	6.09292	3.79187	3959	850
C10-NED_84	79.9699	83.4994	113.069	121.66	122.969	109.947	35.1882	32.1183	37.0886	40.1146	15.457	3.78966	1731	851
A09-NED_95	15.3023	15.2729	13.8742	15.0266	13.7973	15.6948	28.0648	26.276	32.8312	31.1522	3.28213	3.78898	5564	852
C03-HEX_69	696.109	729.185	712.936	729.688	603.958	622.939	343.323	372.593	345.209	382.77	68.6027	3.78839	47	853
A09-NED_123	53.914	55.0515	53.773	53.4369	62.7691	69.4795	31.0364	34.2155	23.2883	27.1907	7.56525	3.78764	3415	854
C02-HEX_7	33.9889	35.7514	16.1893	14.0897	17.7492	19.9654	62.236	54.7916	64.784	60.5579	8.59306	3.78731	3094	855
C10-NED_105	36.5557	33.8511	19.96	19.6963	44.6716	34.977	118.333	102.763	103.253	108.902	16.2677	3.78663	1613	856
H11-FAM_38	77.3636	89.1725	95.8313	89.7373	80.9249	76.2981	197.17	210.735	200.98	212.844	23.7197	3.78333	904	857
C08-NED_96	63.2684	65.8206	43.4794	54.0264	33.7707	34.2862	20.6878	19.6636	20.2363	17.8592	8.29722	3.78127	3168	858
E08-HEX_149	112.077	121.886	52.3397	54.0899	61.4392	62.0306	65.2546	75.0249	75.3726	73.4163	12.0157	3.77684	2289	859
B05-FAM_59	55.8476	61.6821	70.117	74.6152	92.8853	91.9245	65.6063	66.2167	67.1268	66.4342	6.47072	3.77678	3804	860
F05-HEX_59	15.4625	15.3741	12.3321	13.0764	16.1702	21.0144	131.483	110.213	129.762	115.533	19.3499	3.77602	1273	861
E08-HEX_96	407.264	410.666	394.128	420.948	363.455	328.453	120.259	133.209	88.961	124.198	53.1737	3.77066	115	862
E01-HEX_82	29.5704	26.8449	18.7542	18.4425	14.7615	14.7405	37.0764	43.3198	34.5926	34.3498	4.80557	3.77052	4551	863
C06-HEX_130	149.7	163.071	129.956	132.194	146.941	165.316	327.048	302.021	316.28	306.46	34.314	3.76943	396	864
H03-FAM_38	74.8867	70.0728	182.551	153.322	230.275	195.423	25.8264	23.3661	20.1054	18.8945	34.4832	3.76814	393	865
H08-HEX_125	46.9641	55.633	57.0685	56.6838	52.8529	39.686	109.07	110.471	109.105	108.874	11.4662	3.76491	2396	866
A05-FAM_90	32.427	30.804	38.5209	40.5701	33.1666	34.0054	61.5831	66.1622	71.282	66.3615	7.04707	3.75554	3581	867
F04-FAM_73	404.227	409.037	413.207	431.593	351.463	355.494	476.11	474.055	475.52	459.004	23.8059	3.75497	897	868
D04-NED_63	255.575	249.652	165.375	179.754	194.326	211.423	365.869	337.096	342.49	341.261	33.8372	3.75408	408	869
C08-FAM_32	8.59782	9.9276	11.8621	13.101	11.8768	19.053	60.5373	67.9341	56.3412	59.9115	9.08813	3.75354	2959	870
D06-HEX_149	21.3032	21.6122	26.0724	23.5452	19.1498	19.1629	10.854	12.7062	11.8085	11.5639	2.46928	3.75204	6381	871
F10-NED_55	406.808	420.234	311.314	316.295	256.478	259.201	487.036	579.617	609.52	593.664	65.1488	3.75204	60	872
B04-FAM_39	91.5126	82.7987	107.446	102.85	62.137	61.9253	50.829	56.0283	59.7948	60.5817	9.81606	3.74933	2769	873
B12-FAM_25	5.9897	7.78502	23.5804	25.2504	14.2893	15.948	48.334	56.0594	50.5503	46.3085	7.89627	3.74913	3307	874
D06-HEX_163	37.5807	43.0244	33.3832	30.5933	34.2901	30.4423	65.1904	62.597	73.104	72.3933	7.52914	3.74667	3423	875
E01-FAM_8	289.586	268.855	351.957	325.99	284.583	311.983	135.605	136.315	130.992	134.291	39.0525	3.73584	292	876
C01-HEX_38	79.9017	80.847	107.787	101.55	75.2464	80.8785	64.9846	62.7855	64.23	63.793	7.85805	3.733	3318	877
C08-FAM_53	23.4749	28.9068	33.7673	32.8808	28.5732	29.6017	12.4014	12.9554	11.7738	11.4458	4.04538	3.73184	4994	878
A05-HEX_117	63.3265	70.0238	32.914	22.7056	15.6958	14.9198	10.235	7.10904	7.43129	8.81751	9.39274	3.73092	2873	879
H04-HEX_114	90.9793	96.1583	96.2196	99.9946	163.416	145.612	162.776	162.737	170.42	173.376	14.9598	3.72315	1813	880
E07-FAM_53	225.448	236.387	305.768	293.773	263.694	274.3	364.159	362.248	402.278	377.364	30.5533	3.72276	521	881
A07-HEX_17	199.539	204.543	160.452	167.969	179.404	189.061	96.0703	88.8512	105.68	93.4406	20.5284	3.72192	1174	882
D08-NED_126	113.536	120.794	96.4705	92.8121	79.1382	76.3949	33.9872	37.4725	51.7973	37.9981	14.5291	3.7217	1871	883
A04-FAM_33	96.7345	101.648	53.6685	52.9211	69.4455	64.6951	45.2877	38.5183	39.6299	44.2202	10.5505	3.72137	2600	884
C04-HEX_162	44.1768	53.3962	73.7312	74.9377	83.3821	83.5858	44.147	41.1028	39.5956	42.1293	7.94353	3.719	3289	885
F08-HEX_116	130.52	139.179	237.767	247.746	231.681	246.869	271.252	260.652	265.936	272.65	25.6582	3.71787	774	886
A09-FAM_21	46.6832	51.0519	29.7912	28.6832	24.2009	26.3595	10.3643	13.9446	8.32271	11.8607	6.47132	3.7169	3803	887
C06-FAM_51	58.2867	62.6408	34.8189	32.8516	37.7158	39.4411	84.0316	75.1574	82.4982	84.4745	9.32877	3.71576	2890	888
C04-NED_130	49.4608	50.2601	54.685	58.2936	44.0437	52.2012	13.9922	15.3737	15.7804	13.806	7.5886	3.71348	3406	889
A03-NED_38	699.316	680.353	671.704	791.256	377.14	379.355	272.237	259.691	288.421	264.407	86.9983	3.71332	17	890
D08-HEX_62	124.213	137.091	112.291	126.912	86.4665	99.2103	13.2306	11.9045	12.8557	16.2733	20.5061	3.71215	1178	891
H10-NED_29	37.9437	36.1398	27.3504	38.4514	42.3414	38.9901	111.035	106.762	106.055	115.2	13.7132	3.70437	2001	892
F10-FAM_32	389.598	381.453	450.748	488.915	439.583	458.488	720.987	735.491	732.188	681.07	65.3509	3.70433	59	893
A06-FAM_40	659.988	666.512	521.879	533.452	611.697	613.227	413.329	395.592	463.43	401.982	49.4603	3.7038	135	894
G02-HEX_98	40.7777	34.4961	51.4191	45.7829	35.1936	36.1181	10.7884	11.8497	12.0512	12.3856	6.8312	3.70305	3670	895
D09-FAM_122	312.138	342.852	414.09	418.979	385.618	364.164	170.983	186.164	130.789	161.779	49.1825	3.7024	137	896
C06-HEX_77	74.914	65.3203	55.5313	58.2697	104.944	105.577	83.1024	82.9729	80.5705	75.1922	9.16727	3.70228	2938	897
D03-NED_124	34.7888	36.9229	62.6283	56.5198	72.1814	71.0244	29.366	24.1505	27.9729	25.4293	8.16144	3.70076	3211	898
D09-NED_94	238.133	265.636	281.002	287.886	263.845	267.125	139.784	142.981	150.465	136.625	27.1125	3.69848	683	899
C07-FAM_9	257.435	246.459	260.436	255.059	197.854	205.608	341.632	322.603	330.665	323.903	25.1484	3.69534	805	900
F10-NED_35	16.523	15.8867	14.8878	15.3548	19.3179	19.9139	29.2035	30.6377	30.165	27.6341	2.8227	3.69489	5980	901
B05-HEX_112	43.5919	44.5331	53.1107	57.5412	58.5482	58.6174	160.509	140.586	143.605	159.374	20.0509	3.69341	1215	902
A04-NED_143	25.8226	24.8149	21.9555	22.6014	16.6518	16.2676	15.0607	14.1747	15.3318	14.1561	2.0425	3.69149	6921	903
G08-FAM_65	14.2715	14.4608	10.1487	10.2519	11.0063	10.1692	8.92018	7.89505	8.10236	8.30829	1.17103	3.6907	8471	904
A07-HEX_81	19.1662	27.1211	13.9704	11.2062	20.998	21.6932	61.7826	57.492	60.9482	58.5764	8.11953	3.69062	3227	905
B09-HEX_158	8.97668	11.8946	13.5416	13.1234	13.1393	12.3057	59.7409	51.6024	56.5058	63.1381	8.66464	3.68747	3083	906
C05-FAM_140	12.6456	12.886	6.92157	7.90172	9.68913	9.21279	21.7858	19.2888	27.4295	24.506	3.39789	3.68712	5463	907
A01-FAM_31	147.125	151.499	201.833	202.346	181.157	226.491	466.076	446.209	545.673	476.873	66.1561	3.68558	56	908
B07-FAM_61	353.598	357.311	409.127	392.351	406.367	410.018	422.31	424.464	433.674	430.542	15.1052	3.684	1797	909
A08-FAM_137	8.88497	9.55094	8.1882	8.76956	6.46724	8.25728	30.1518	32.5204	36.5822	31.7063	4.73591	3.68374	4592	910
F08-NED_105	61.399	72.266	62.9375	64.5323	56.7831	57.1032	102.773	109.559	119.118	115.476	11.3756	3.67754	2423	911
E04-FAM_27	415.53	447.424	497.783	508.954	529.236	544.082	359.734	359.475	382.821	372.869	34.3484	3.67571	395	912
C05-FAM_114	138.194	153.539	149.338	159.69	204.499	214.446	84.3368	89.7955	85.0769	91.1084	22.8174	3.67276	973	913
C01-HEX_139	43.9702	43.9605	24.8131	29.9138	38.7573	38.0912	53.2045	50.1222	54.668	56.7274	5.32354	3.67008	4275	914
C08-FAM_99	83.8529	89.9323	99.404	83.7434	73.2404	64.3551	9.09437	8.49177	7.38355	8.40549	14.9242	3.66947	1819	915
A03-NED_113	146.702	151.343	148.124	146.508	158.843	171.099	211.922	204.902	227.837	223.202	15.1121	3.66608	1796	916
D09-FAM_35	407.479	420.72	214.214	225.094	102.702	91.161	203.382	151.541	200.371	165.47	55.0362	3.66444	99	917
C01-HEX_157	34.0914	38.0414	27.8949	30.3074	38.357	33.4695	86.603	80.408	79.5951	76.0402	9.942	3.66382	2742	918
A08-FAM_65	374.411	363.228	345.581	352.8	356.37	356.953	527.895	511.567	493.962	524.496	33.1337	3.66281	428	919
B03-NED_63	10.0983	8.33965	14.7342	15.2186	11.5816	10.0182	27.5926	26.1854	24.9414	26.5551	3.20211	3.66017	5636	920
A06-FAM_85	245.879	244.062	219.372	239.92	263.515	257.692	328.576	309.323	383.168	373.201	28.4957	3.65915	609	921
C04-NED_89	188.449	198.651	252.353	245.31	262.238	287.859	353.456	346.805	351.547	340.547	29.9273	3.65907	548	922
C09-NED_124	205.706	229.461	233.138	243.802	311.642	285.727	94.6251	102.551	109.478	100.396	36.8765	3.65887	330	923
B11-NED_57	200.046	215.109	181.011	193.158	316.259	290.4	102.064	89.7456	108.531	93.541	37.5161	3.64956	313	924
E04-FAM_21	171.543	163.672	177.7	183.18	196.556	189.833	224.549	225.031	239.277	233.196	13.3453	3.64376	2047	925
F08-HEX_123	122.339	125.794	80.2355	86.1964	78.3765	75.6596	147.351	140.057	140.239	146.71	12.7344	3.64152	2163	926
A06-NED_84	52.5106	54.3943	52.5868	63.2856	68.8496	67.9036	111.839	106.306	100.65	103.2	10.4341	3.6397	2624	927
A03-FAM_76	36.4426	33.978	34.2566	33.2112	40.3984	38.9669	56.487	58.2363	65.3245	60.6325	5.57136	3.63336	4157	928
F02-FAM_12	20.2214	19.2471	14.9076	15.3636	10.8478	9.13349	36.4754	32.167	33.9099	31.8892	4.45107	3.632	4778	929
A12-FAM_13	271.669	272.972	419.283	401.818	342.463	358.594	665.984	645.294	578.144	672.068	72.4626	3.62579	38	930
A01-FAM_53	193.163	193.721	293.861	305.506	233.281	242.966	205.12	209.648	211.732	196.704	20.4999	3.62532	1179	931
A02-HEX_144	66.2807	67.1173	133.323	144.704	122.396	121.836	98.6889	88.8014	106.575	112.122	13.7324	3.6249	1999	932
A01-FAM_6	40.5764	40.5773	71.6911	67.0605	67.4741	69.9808	269.911	246.249	328.299	260.14	46.4179	3.62479	161	933
E03-NED_63	249.161	243.829	337.561	338.668	369.289	346.98	179.991	134.227	112.795	130.596	42.3105	3.6222	236	934
B03-NED_99	6.57563	5.01998	13.6252	14.6276	9.94827	9.48692	6.04271	6.05649	5.73565	5.95478	1.52188	3.62156	7728	935
C05-FAM_62	204.566	204.926	228.692	248.566	201.343	207.855	140.537	139.454	158.028	147.337	18.9631	3.6212	1310	936
D08-NED_87	5.94678	4.92758	7.97723	6.53076	11.4684	8.20662	33.7644	32.5419	32.5877	28.7068	4.62045	3.61894	4664	937
D05-HEX_111	270.202	273.428	259.919	276.982	270.756	277.622	169.323	154.612	156.119	150.803	23.0689	3.61852	955	938
C05-FAM_22	69.0968	66.2262	52.5061	48.3134	32.6641	36.2134	80.6443	78.3043	77.9439	73.2926	8.44607	3.61796	3125	939
E06-NED_60	341.081	284.452	258.104	260.593	312.331	313.836	474.992	503.983	564.605	539.739	55.0353	3.61734	100	940
F04-NED_24	81.4401	80.3269	94.195	100.361	177.688	180.353	362.611	477.67	399.271	407.124	62.4634	3.61127	67	941
A07-FAM_77	40.6256	41.992	52.9003	49.3962	30.0774	29.1143	21.7377	24.5752	20.7863	23.4821	5.3751	3.60981	4255	942
D04-NED_78	223.231	219.609	351.308	358.502	222.013	276.926	127.993	116.3	106.636	123.465	43.2742	3.59898	216	943
H11-FAM_55	245.814	248.076	330.114	320.626	312.845	308.67	246.307	258.093	252.04	255.15	15.3399	3.5986	1757	944
B10-FAM_23	25.7418	29.7082	42.4963	38.5649	52.4463	41.6996	108.324	99.157	114.925	109.464	14.9343	3.59032	1817	945
H01-HEX_54	92.1826	90.897	120.694	133.106	93.9474	90.3681	79.4034	78.9087	84.9172	85.9617	9.22561	3.58833	2916	946
G08-NED_56	32.7051	35.1614	38.3355	39.9621	48.2309	41.4416	69.6857	69.6737	72.3369	77.6694	7.66909	3.58157	3384	947
D04-FAM_15	60.914	54.6074	37.1803	37.3382	31.8452	32.7988	23.7549	25.0827	27.8876	23.465	6.18124	3.58071	3925	948
E01-HEX_34	14.8455	13.8736	33.4691	33.541	12.317	13.378	23.8021	19.3557	22.5952	20.9863	3.78017	3.5801	5187	949
A01-HEX_136	6.13922	6.19071	9.91704	6.99276	12.699	11.7486	34.7054	39.9491	44.7069	39.6319	6.22203	3.57451	3914	950
F08-HEX_110	11.0626	11.033	11.2399	12.9386	12.0221	12.7527	24.3645	25.7176	25.5654	23.8382	2.61919	3.5726	6203	951
A08-FAM_89	486.763	528.615	484.386	449.528	536.361	489.07	181.308	185.525	215.185	217.331	62.2088	3.57228	69	952
D08-NED_118	68.6272	70.2865	75.9865	73.5966	70.2516	66.8539	45.3535	45.1642	49.8077	45.7515	5.67902	3.572	4105	953
D10-HEX_97	354.527	384.064	324.564	328.327	303.552	303.392	217.703	195.209	201.281	188.03	33.0687	3.56878	433	954
C09-HEX_171	24.9777	28.5365	26.2788	26.9436	32.1101	38.4166	74.1073	78.7641	75.7729	81.1304	9.42945	3.56855	2863	955
E07-HEX_14	150.363	172.01	150.521	150.003	136.047	134.874	76.6224	66.9884	71.7689	68.6309	17.0207	3.56344	1515	956
F12-FAM_60	264.888	261.601	218.295	238.306	231.61	225.985	329.114	346.254	347.003	346.113	22.813	3.56178	975	957
A03-NED_149	19.3817	21.2921	15.0733	15.6465	18.4845	18.5424	10.1831	10.9897	8.54054	9.65635	2.10081	3.56039	6850	958
E08-HEX_74	59.4315	60.6691	60.5362	58.6623	65.4382	63.626	52.0755	52.1342	51.0623	51.3717	2.61673	3.5583	6204	959
A07-FAM_42	108.369	112.299	62.4606	71.3813	56.8836	56.306	113.203	111.476	132.675	120.094	13.1441	3.55824	2090	960
F05-NED_81	24.8176	28.6362	56.3467	58.0598	31.014	36.7731	8.17753	9.34901	5.82428	12.6219	7.25114	3.55686	3524	961
A03-NED_168	10.1636	12.1779	15.653	14.7773	21.0365	20.7238	93.8552	103.048	75.2635	97.5955	15.4011	3.55432	1746	962
D10-NED_101	16.3544	15.9243	16.7327	16.4899	11.2351	12.2635	9.05058	10.1793	8.60224	8.15223	1.54975	3.55021	7667	963
E08-HEX_18	609.528	554.344	418.322	448.577	345.369	383.257	207.478	186.05	195.12	183.344	71.911	3.54796	39	964
H11-NED_95	29.8724	30.0097	23.1673	21.2933	26.4096	26.8766	10.6765	12.4867	13.8674	16.8979	3.33907	3.54751	5508	965
H11-FAM_0	93.6597	99.6278	62.5209	68.87	56.9685	72.4798	213.875	200.315	229.924	209.467	27.6591	3.5437	656	966
F08-HEX_94	335.968	354.684	430.92	424.695	373.523	364.593	294.37	275.074	264.454	274.49	30.4318	3.54292	528	967
F10-NED_12	293.019	257.682	340.076	352.906	244.146	225.931	109.019	93.77	86.9925	105.336	44.4712	3.54107	192	968
E11-NED_45	61.1709	54.1862	126.616	124.065	100.956	106.49	41.9767	49.8608	49.8657	58.646	14.2634	3.53939	1915	969
B10-FAM_67	7.95208	6.57719	8.78302	10.0293	20.737	22.1125	29.0812	23.2213	35.9614	34.6095	4.90846	3.53546	4495	970
E04-FAM_52	31.6149	35.9313	20.3404	24.5438	19.6059	19.2143	5.84934	7.24698	7.14261	6.56108	4.78374	3.53534	4565	971
G06-NED_98	12.2603	13.5439	6.06472	5.66419	4.64386	5.65571	8.54742	8.86371	9.33419	9.42449	1.42507	3.53365	7915	972
C09-FAM_109	19.6582	18.9405	10.0917	13.0765	11.5139	11.039	25.5209	28.5553	33.9694	32.4102	3.95284	3.53323	5061	973
H12-FAM_86	119.056	119.389	66.0497	79.0155	93.8438	93.4736	199.857	184.09	200.874	228.325	26.1857	3.53184	739	974
C02-FAM_39	151.657	143.586	201.176	188.659	155.46	153.005	128.413	125.577	118.043	122.157	14.399	3.52777	1890	975
C03-FAM_78	17.7162	16.9155	24.2361	24.8762	28.6267	26.6454	31.457	31.8064	35.3756	32.485	3.16575	3.52691	5668	976
F05-FAM_31	27.4751	28.1602	36.0129	34.8914	27.6982	23.6443	15.7867	17.143	14.9346	15.7841	3.74075	3.52276	5218	977
E09-NED_45	6.90886	7.13899	16.9025	16.679	12.7524	12.8686	11.4415	11.4668	10.2782	13.6047	1.81483	3.5221	7250	978
E11-NED_92	23.6988	33.2922	37.2909	36.9475	21.2083	19.1004	4.48491	5.15964	5.17096	5.4219	5.64294	3.5215	4119	979
F11-FAM_43	71.0624	77.1788	107.531	122.51	130.505	116.495	216.264	235.771	217.926	211.525	27.7889	3.52076	651	980
H03-NED_33	85.4498	89.5125	37.877	35.1668	32.5385	32.6039	70.6063	56.7246	58.1446	59.4845	10.1791	3.52015	2674	981
E08-FAM_64	37.0047	37.2277	48.7654	46.0513	46.4323	45.0493	67.136	60.5289	79.7419	74.5796	7.59277	3.51976	3405	982
E01-FAM_90	48.5925	57.1341	54.7337	46.8505	70.2767	70.6903	105.216	102.595	112.997	108.379	11.0549	3.51828	2481	983
G08-HEX_23	73.5971	80.6784	101.763	104.353	100.645	104.011	229.021	193.403	194.507	199.759	24.9845	3.51732	816	984
H05-NED_124	86.3129	82.439	58.2921	44.886	24.7506	31.9363	10.0004	9.50993	9.1821	14.246	11.9603	3.5153	2305	985
G04-HEX_122	4.18076	3.89003	10.2809	9.39938	7.43228	6.65515	33.2737	39.1733	33.8202	38.9951	5.76469	3.51516	4072	986
C09-HEX_130	149.136	164.761	146.104	135.116	295.544	315.332	521.182	464.07	527.482	484.003	66.8013	3.51295	51	987
D02-HEX_125	96.7581	101.462	117.495	123.083	155.614	153.68	155.868	156.21	152.457	163.62	11.3671	3.5119	2424	988
A05-NED_85	11.8166	9.93876	14.168	11.7706	8.99978	6.12574	41.1009	36.0303	34.7543	35.0422	5.15786	3.50544	4358	989
G06-FAM_20	50.6205	51.4326	49.7949	54.6305	35.5957	38.688	24.5166	22.5954	24.0705	23.1659	5.38247	3.50406	4253	990
G12-FAM_84	42.6071	42.7517	45.0508	46.6486	63.6033	58.0324	35.2172	37.0273	40.9238	40.0794	4.74249	3.50383	4588	991
E08-NED_83	72.8989	71.7575	51.0047	47.0211	57.2916	59.0738	122.067	116.493	121.675	105.795	13.1842	3.5038	2080	992
F10-NED_22	83.5919	76.5737	81.3446	82.3573	95.8484	96.0506	114.603	117.98	106.149	109.158	7.01179	3.50297	3593	993
B07-FAM_51	463.306	455.171	614.967	655.196	549.376	549.964	346.546	328.214	391.75	338.582	56.1993	3.49528	88	994
E07-HEX_107	13.7474	14.8207	17.9423	13.0121	38.1994	41.5573	85.7804	75.0716	92.207	106.581	14.5651	3.49445	1864	995
G08-FAM_57	51.0072	49.6487	52.0243	50.0253	61.1184	63.4449	76.5112	74.8699	75.6795	79.3707	5.25439	3.49135	4316	996
G04-NED_24	96.5928	94.3889	161.292	174.303	148.937	162.54	235.959	259.998	225.445	234.358	28.5731	3.49128	607	997
H10-FAM_14	7.271	9.71057	13.6066	16.6983	15.0207	17.6331	55.9867	51.7421	69.3563	59.1557	9.30795	3.49126	2896	998
F04-NED_57	12.5292	12.7666	15.7492	15.5058	9.84159	10.609	14.7532	14.573	13.0417	12.2802	1.04149	3.4888	8773	999
D06-NED_148	75.2735	98.4641	65.3887	70.9176	72.2365	80.5281	276.844	264.199	271.238	312.324	39.1864	3.48523	289	1000
H01-FAM_10	58.2551	58.5477	64.3139	63.7112	61.5814	65.6671	30.9158	28.8926	35.2363	28.3997	6.32622	3.48511	3862	1001
E02-HEX_97	253.093	265.228	368.989	368.657	397.554	388.935	444.328	418.702	544.933	487.355	48.946	3.48484	142	1002
E02-FAM_43	34.4018	32.2711	74.8589	67.4446	38.284	36.4297	18.585	21.8648	24.8319	18.8379	8.90092	3.48382	3017	1003
G06-FAM_95	58.302	59.8533	61.8529	72.6443	75.755	80.0525	135.711	143.668	146.111	137.168	15.3414	3.48125	1756	1004
E02-FAM_11	8.74211	8.41856	12.6993	12.0968	9.5511	9.10742	7.2724	7.48633	7.58752	7.12054	0.964075	3.47857	8956	1005
E02-FAM_58	47.6769	45.4602	45.9699	50.2793	46.5616	45.5371	26.037	25.9051	20.607	23.5248	4.90592	3.47656	4498	1006
H10-HEX_121	10.2545	10.0412	30.5791	30.0006	18.8636	21.4136	16.1789	14.4456	12.2354	15.3564	3.62868	3.47541	5300	1007
C12-FAM_104	36.3533	40.7034	35.7073	39.006	35.5724	35.2917	85.8736	92.6052	90.9625	83.7274	9.99246	3.47528	2723	1008
E07-HEX_30	38.7601	41.6777	59.9256	54.3385	65.0542	66.0799	44.7218	44.5041	44.2669	44.8413	4.86367	3.47275	4520	1009
A01-FAM_15	38.9448	37.4439	38.6254	38.2909	29.8197	30.7233	29.5921	31.667	24.7033	25.3591	2.5942	3.47166	6230	1010
F07-FAM_4	125.246	126.112	90.9061	79.5476	91.5791	93.7729	138.303	133.879	124.448	126.327	9.74078	3.47135	2786	1011
D07-NED_52	12.9231	17.1708	39.8321	40.6484	17.6455	19.1341	25.0457	25.0282	28.3003	24.6059	4.51138	3.47105	4744	1012
C06-HEX_139	23.8596	21.8501	35.9996	33.4212	26.4785	25.8903	19.6028	19.1875	15.7322	17.512	3.39584	3.47031	5464	1013
F01-FAM_46	56.8157	51.6366	81.4592	88.7116	84.4315	93.2089	108.063	110.604	119.893	123.701	12.6335	3.4677	2177	1014
D02-FAM_116	28.9459	33.8895	15.7052	23.4967	8.47638	8.64086	53.9555	52.2313	47.5259	51.0723	7.68644	3.46619	3377	1015
A01-HEX_119	91.8935	92.9517	68.4624	69.9276	47.6603	48.0364	114.568	106.204	139.533	117.808	15.238	3.46483	1776	1016
H01-HEX_90	61.455	58.7364	56.8351	55.7683	83.1732	90.9577	198.509	165.887	205.744	191.785	26.2438	3.46469	736	1017
E05-NED_77	74.5817	83.9253	52.4942	61.2595	105.52	103.247	33.4389	21.5826	25.2074	25.2987	13.4868	3.46152	2027	1018
A08-NED_87	88.9089	92.4568	50.0569	53.6624	70.2624	72.6525	56.5231	59.953	55.3789	52.4797	7.3782	3.45906	3475	1019
E08-HEX_115	11.9301	11.8272	24.2935	26.0721	18.7226	20.9271	10.4334	10.2857	11.5713	9.74291	2.74419	3.45806	6065	1020
A04-FAM_104	30.6039	29.8865	16.2078	15.0707	12.5934	12.6958	18.9968	15.6132	13.1468	15.0061	3.22018	3.4572	5615	1021
B03-FAM_25	118.712	96.5641	167.909	164.13	111.085	116.784	201.385	199.375	213.794	205.637	19.0677	3.4541	1298	1022
A03-FAM_68	57.026	62.5523	77.8975	72.0906	41.0259	31.3855	8.97864	12.7525	7.01891	9.59066	10.634	3.45225	2582	1023
H10-NED_79	30.3057	34.4305	56.046	76.3383	52.8748	46.7256	144.352	155.22	149.033	142.358	20.4136	3.45159	1188	1024
A07-FAM_6	16.5325	14.6384	19.849	20.0204	22.9897	20.0504	39.2115	39.9931	30.6649	34.7199	4.41747	3.45124	4792	1025
A12-FAM_20	9.86258	10.5128	9.97921	10.2339	10.2791	7.80018	45.2811	40.2624	51.5148	44.0321	6.79084	3.44839	3692	1026
E07-HEX_122	81.6254	92.4274	105.886	89.4191	128.868	124.672	285.426	254.389	258.82	246.297	33.1126	3.44729	430	1027
G12-FAM_33	42.3993	40.4716	39.8076	38.9138	39.3288	39.7345	47.1113	46.9291	47.7198	47.7452	1.64627	3.44705	7485	1028
H09-FAM_40	27.1379	27.0777	14.2876	15.7241	14.1609	16.834	35.5097	38.4451	33.4346	35.3475	4.04528	3.44564	4995	1029
F08-HEX_6	303.71	299.791	379.649	398.453	320.309	325.289	354.99	350.75	386.353	382.463	17.1164	3.44545	1502	1030
C12-NED_11	137.06	133.496	159.069	184.511	161.869	163.59	337.464	340.7	367.91	316.811	38.5761	3.44287	298	1031
C03-NED_163	247.256	256.515	160.035	154.933	143.5	146.066	170.9	143.975	150.318	150.472	20.2988	3.44188	1198	1032
B02-HEX_73	12.6915	10.939	19.3735	19.1402	17.2543	15.714	8.9011	9.38669	11.8606	12.0128	1.89459	3.43464	7133	1033
A02-FAM_61	627.375	624.649	495.271	521.453	604.999	591.342	395.484	385.279	448.433	404.143	45.1711	3.43331	180	1034
B08-HEX_49	57.7048	57.9045	59.8747	68.0735	47.8596	42.8563	199.948	162.06	176.159	180.745	24.587	3.43312	844	1035
A12-FAM_76	13.612	12.2409	20.6601	20.7444	15.3816	14.8847	11.2558	12.2135	11.7114	12.4978	1.69145	3.43093	7419	1036
B01-HEX_136	9.5423	10.0279	8.88533	10.1153	13.0238	13.6845	20.6778	23.39	20.6972	20.7753	2.33185	3.43074	6526	1037
D03-NED_105	452.922	449.696	308.871	309.658	309.62	303.462	360.963	316.489	338.994	344.086	27.9176	3.42733	642	1038
B06-FAM_32	32.3768	29.0292	50.7114	47.5407	54.0934	52.0623	19.6476	21.0675	20.2672	23.8043	5.98416	3.42607	4003	1039
C03-NED_76	108.607	109.61	69.6037	70.3194	104.461	105.562	81.3414	71.7328	76.7215	80.4662	7.50975	3.4232	3430	1040
G02-HEX_145	74.9456	73.1472	101.632	101.604	104.887	94.7392	63.0775	65.908	65.9692	66.5036	7.16019	3.42289	3544	1041
E01-HEX_16	158.956	154.64	140.705	136.799	95.6209	109.873	205.064	205.539	205.256	185.771	19.3037	3.41799	1279	1042
D03-FAM_90	181.604	176.858	161.175	178.627	147.517	148.139	113.11	110.583	109.832	112.629	13.1081	3.41702	2096	1043
C03-FAM_100	64.0568	66.6049	57.7127	68.9644	28.3874	31.5038	20.8412	20.7433	21.1702	22.5946	8.22272	3.41606	3188	1044
B07-FAM_42	42.5248	40.9515	54.7616	63.2632	78.1008	83.2878	28.9638	26.7722	33.2652	28.8421	9.613	3.41496	2813	1045
C08-HEX_4	355.503	368.963	446.767	463.076	368.651	402.5	234.156	237.838	252.913	229.407	41.4287	3.40957	248	1046
A05-FAM_86	62.6469	62.6016	16.8926	15.3165	23.1161	20.1159	67.3173	71.6828	62.1144	48.9404	9.55742	3.40742	2829	1047
A03-NED_84	8.58781	7.1995	12.7543	13.75	10.4838	11.8526	23.5706	22.3776	32.6498	28.2319	4.0182	3.40534	5021	1048
C03-NED_168	7.05678	7.63318	12.51	12.2194	10.8932	10.5893	7.91977	8.15642	8.33444	7.65694	0.955684	3.40476	8976	1049
C06-NED_55	70.085	73.4138	97.5126	91.8426	149.235	150.579	138.725	119.052	123.62	121.17	14.7364	3.40444	1841	1050
C05-HEX_186	7.22153	5.81663	15.7789	15.5778	19.277	17.8651	16.0941	17.699	16.6763	16.2924	2.20863	3.40425	6685	1051
D03-NED_114	402.199	414.565	309.583	338.2	275.356	292.268	186.405	154.401	170.761	179.729	43.7108	3.40409	205	1052
F09-FAM_12	49.2495	48.6574	33.4209	40.4969	64.36	70.2957	72.2547	75.6671	85.9895	83.2101	8.8277	3.40354	3042	1053
H04-NED_54	511.867	508.344	452.856	460.386	473.895	484.308	662.689	619.807	479.575	467.206	35.9113	3.40343	351	1054
B12-NED_14	25.1899	29.5478	61.6483	58.169	65.1872	68.4365	86.5737	90.958	102.49	89.453	12.5209	3.40329	2195	1055
A09-FAM_81	58.5849	62.6633	45.1673	44.1466	40.6506	43.4156	31.0086	33.0446	33.8565	35.8418	5.41102	3.40273	4238	1056
C01-HEX_54	166.583	181.833	236.988	235.139	195.721	204.693	148.675	146.47	152.991	144.409	16.9531	3.39515	1527	1057
C09-HEX_103	16.5057	19.6751	11.9968	9.15817	11.6645	10.5251	101.382	88.4766	84.178	99.2623	14.2119	3.39501	1926	1058
G06-FAM_16	75.4315	70.4206	71.6779	66.9203	69.7463	67.3187	32.1879	29.5874	26.4922	30.2545	8.23796	3.39496	3185	1059
D05-FAM_113	16.0167	18.3768	15.2991	15.7289	23.2177	24.019	34.9425	34.0485	30.9976	34.4237	3.55011	3.39314	5350	1060
C11-FAM_17	105.559	107.978	69.1493	76.3311	58.1262	62.1508	62.844	61.1048	62.0362	57.8783	8.8385	3.391	3037	1061
C11-FAM_55	11.787	11.3766	11.1845	11.7373	10.4795	9.7354	18.0734	18.9064	19.6086	21.4082	1.96253	3.38934	7047	1062
A07-FAM_56	16.0285	14.959	23.491	25.4465	24.8071	27.741	8.02624	8.22288	7.88918	9.30896	3.31348	3.38826	5531	1063
A04-NED_96	22.181	24.6438	35.1443	31.1718	47.1676	47.5514	72.7936	79.5554	72.9524	81.9439	9.89167	3.38546	2756	1064
D07-FAM_27	136.32	138.332	106.793	107.987	104.822	107.265	120.942	118.956	121.276	126.712	6.12096	3.38483	3947	1065
C03-FAM_87	448.552	451.131	498.582	564.804	519.905	511.196	315.117	327.226	308.726	304.216	43.2382	3.3838	217	1066
F01-FAM_38	9.71732	8.60609	16.2232	15.2095	16.7767	17.0749	10.0423	9.21696	8.96866	8.86915	1.50667	3.38226	7758	1067
G05-FAM_10	139.448	112.981	82.6822	92.0214	163.869	144.1	19.4551	19.24	18.3541	17.1011	24.4677	3.37804	854	1068
A04-NED_44	62.653	69.1395	11.6372	15.4721	17.2546	19.3592	28.3576	20.4647	28.5576	30.1728	8.72754	3.37474	3063	1069
E09-FAM_36	27.9049	25.9165	28.1942	25.748	41.3728	40.6178	20.8269	17.6664	18.9324	19.6966	4.0204	3.3746	5018	1070
D08-NED_102	12.2353	12.1821	15.9545	17.3944	12.5492	11.943	7.74464	7.88894	6.44894	8.13787	1.72893	3.37346	7363	1071
H06-NED_57	32.8758	35.9344	12.5386	17.8569	12.3757	12.8582	9.89258	10.7681	12.1779	12.5362	4.24292	3.37324	4886	1072
C07-FAM_36	10.7333	11.3982	10.2551	9.34043	13.6688	14.935	39.2314	35.0655	43.3765	37.5327	5.54673	3.37251	4171	1073
H10-HEX_133	3.75998	5.06076	9.59782	10.5976	5.3896	10.4822	21.2488	21.0264	25.2965	26.7427	3.34365	3.37244	5504	1074
E05-HEX_124	6.1648	7.23616	13.7774	10.5996	12.4363	14.1833	62.8451	52.1903	58.1834	64.4441	9.21615	3.37097	2922	1075
B06-HEX_98	8.04195	6.84309	5.23724	6.94271	6.42661	6.66616	18.2825	17.8762	17.6738	16.1921	2.12113	3.36958	6815	1076
A07-FAM_26	78.1262	74.7949	54.9945	56.5063	66.1522	66.9263	54.0935	56.1585	47.9525	51.4928	5.14613	3.36941	4362	1077
E06-HEX_49	102.747	116.05	138.407	130.997	138.57	124.589	25.837	13.3323	23.2801	24.4018	18.3181	3.36924	1378	1078
C05-FAM_125	21.1692	23.351	15.591	17.459	17.6166	19.9847	31.6078	32.832	36.1188	35.6315	3.57692	3.36624	5331	1079
E05-FAM_13	152.899	150.687	157.083	139.985	90.5717	84.167	163.096	168.487	155.256	153.405	14.9148	3.36522	1821	1080
E12-NED_44	59.9064	54.6421	82.56	81.7477	85.7758	82.8694	49.1983	47.3852	53.8857	49.5337	6.84026	3.36383	3662	1081
H11-FAM_53	170.337	163.656	128.031	136.074	125.947	128.05	111.78	111.927	111.701	103.749	11.4021	3.36293	2415	1082
B12-FAM_46	21.2016	19.9372	19.1649	19.8026	18.8618	17.5151	28.9298	29.1576	28.6869	27.5973	2.07917	3.36204	6883	1083
C11-NED_47	305.961	292.274	152.159	134.237	93.9552	101.078	381.688	390.378	448.149	365.37	56.17	3.35895	89	1084
E01-HEX_69	9.17285	8.34673	14.6187	13.7812	12.0349	11.0244	24.626	27.1242	25.0947	23.0567	3.14549	3.35702	5681	1085
B03-FAM_96	21.6309	21.5881	12.9632	16.9972	17.349	16.8888	32.8872	31.0409	33.0177	34.558	3.45313	3.35678	5417	1086
A08-FAM_64	121.715	118.705	117.89	122.949	99.6124	102.768	170.437	178.629	190.159	175.223	15.5736	3.35521	1712	1087
C01-HEX_97	49.0064	44.538	54.5255	56.5214	53.8332	48.0798	13.9808	14.9658	12.9251	17.0249	7.27292	3.35521	3513	1088
H09-HEX_11	12.9219	12.363	14.4795	13.2631	18.4798	17.9585	25.3844	23.4418	24.5217	23.7969	2.2296	3.35336	6654	1089
A05-NED_116	37.2805	41.2095	67.2772	75.6572	42.7696	46.9364	127.013	120.101	107.256	119.447	15.3334	3.35134	1759	1090
E08-FAM_14	147.347	135.31	169.457	161.623	130.522	122.873	56.7012	52.7109	69.8899	54.6079	19.9513	3.34976	1225	1091
C01-FAM_64	66.2023	64.0241	58.2736	60.7688	63.8606	61.8768	80.1358	81.6419	80.884	81.9762	4.26144	3.34764	4872	1092
D04-NED_82	167.207	159.927	137.888	144.289	151.047	162.728	342.715	305.162	314.414	328.823	34.2533	3.34422	397	1093
C02-FAM_4	128.102	115.932	247.585	209.552	160.757	166.485	94.3184	93.5314	91.0041	89.1431	25.8802	3.34353	755	1094
B09-HEX_159	53.1636	56.5504	22.3545	31.3762	19.4706	21.2488	9.07795	5.55026	8.82903	6.43195	7.2398	3.34315	3526	1095
A06-FAM_115	10.5377	11.3947	16.186	16.0702	14.9643	14.0439	9.838	9.91202	10.1201	9.39083	1.21633	3.34228	8356	1096
G04-FAM_23	252.625	240.859	267.782	259.319	243.484	247.929	331.217	329.228	327.479	337.599	16.9044	3.33854	1533	1097
A08-FAM_51	35.6354	36.3521	32.9501	32.7105	32.5042	31.6363	17.4563	19.2886	22.0177	18.2018	3.28175	3.33501	5565	1098
F06-FAM_59	560.558	551.874	421.654	446.193	451.439	430.323	297.387	268.243	303.888	271.423	51.091	3.33468	127	1099
H09-NED_53	180.427	176.684	193.917	170.369	229.301	215.438	110.818	110.707	110.124	116.259	21.1358	3.32985	1108	1100
A08-NED_36	13.2035	12.8669	7.78844	9.12627	11.7319	9.75394	29.4144	29.5042	20.4676	25.6462	3.7127	3.32947	5238	1101
A07-HEX_14	292.482	282.083	335.565	315.619	378.577	367.137	227.507	206.318	201.088	188.407	33.5978	3.32943	414	1102
E06-NED_72	63.1318	69.5138	37.9169	40.8008	52.7029	52.9295	91.2446	75.7609	100.415	101.643	11.4245	3.32827	2409	1103
A04-FAM_89	223.334	231.747	262.351	285.232	181.184	194.922	137.787	142.406	140.569	131.703	25.9652	3.32682	748	1104
D07-FAM_33	326.114	328.224	387.653	417.388	341.866	344.747	280.265	304.859	256.377	258.728	27.9401	3.32434	638	1105
H03-FAM_21	17.849	14.6364	15.9075	15.8719	15.6379	15.1659	5.33705	5.576	5.88613	5.25585	1.99098	3.3237	7003	1106
H06-HEX_29	159.014	142.201	197.126	217.055	240.358	227.271	85.035	75.0743	65.3301	75.1818	29.415	3.32142	567	1107
E09-NED_106	49.0851	52.2805	25.4654	27.3652	19.1654	16.8901	19.5777	23.5069	22.9749	20.3602	5.82757	3.31892	4051	1108
B10-FAM_43	68.7814	77.67	28.7813	34.7443	40.5816	38.4967	65.9545	65.7064	75.167	76.9099	8.17267	3.30818	3208	1109
D09-NED_97	144.299	140.026	153.431	162.627	145.044	150.962	211.76	203.888	193.507	194.321	12.6905	3.30796	2168	1110
H01-FAM_11	216.731	214.309	139.572	151.314	146.221	159.138	110.712	108.479	126.075	110.088	19.8006	3.3067	1236	1111
H10-FAM_59	194.754	214.074	225.127	223.699	192.139	198.201	307.362	327.139	331.834	322.055	25.1869	3.30619	802	1112
A07-NED_70	76.291	76.3591	91.5176	101.025	77.0145	67.986	120.509	118.942	114.897	114.866	8.99353	3.30596	2985	1113
A09-FAM_27	317.549	295.66	256.012	259.031	251.827	232.257	194.646	198.183	151.506	166.656	27.8965	3.30298	643	1114
B01-HEX_12	35.0193	35.9476	31.136	29.7035	40.9203	42.8348	36.2076	31.6829	51.4611	51.2863	3.97778	3.30183	5044	1115
G01-FAM_38	71.0003	69.8997	66.4703	69.8866	63.537	61.6661	107.091	115.442	105.792	111.906	9.29922	3.30044	2900	1116
G10-FAM_43	30.2253	30.3313	38.4441	39.182	30.768	31.0456	24.7284	22.0209	21.8369	24.6755	2.94376	3.29964	5858	1117
D06-HEX_131	193.754	190.308	225.667	209.119	180.487	185.747	367.104	398.752	427.748	388.263	42.3177	3.29959	235	1118
E07-HEX_120	84.2031	86.4991	46.8445	35.497	72.2332	66.5479	32.1295	28.988	27.6903	29.5481	10.1165	3.29788	2691	1119
D04-FAM_68	52.3377	52.3772	28.9427	24.1353	18.9031	18.7966	63.2838	68.9106	63.212	73.9633	9.10182	3.29746	2956	1120
C08-HEX_55	238.424	247.884	350.794	372.12	329.92	327.83	302.124	289.066	293.068	297.885	22.8894	3.29665	966	1121
E06-FAM_10	49.0137	47.3447	54.7806	49.4248	39.6939	46.2928	96.5084	101.531	102.409	96.7704	10.4418	3.29584	2623	1122
H04-FAM_27	206.417	210.204	175.5	186.264	189.918	206.111	117.132	115.622	120.157	112.962	17.5389	3.29573	1462	1123
B12-FAM_59	72.7321	77.6603	87.9332	87.0793	97.3304	95.78	120.588	130.499	123.451	127.872	9.68303	3.29431	2798	1124
B05-FAM_74	104.094	93.1435	94.9163	88.8593	57.8217	52.2663	42.6836	44.1137	40.3502	39.0484	10.9948	3.29413	2501	1125
A05-HEX_127	360.994	386.763	297.793	291.89	337.868	322.977	245.454	238.611	232.149	238.288	26.7021	3.29325	706	1126
D11-FAM_91	64.3348	67.1837	73.8341	81.173	53.2208	51.9612	48.1378	47.7079	46.8079	45.1448	6.04691	3.29282	3979	1127
H07-FAM_20	47.4037	51.161	43.4251	39.0588	35.0366	33.1015	24.7829	25.2328	22.6714	23.432	4.94805	3.2918	4473	1128
C07-HEX_62	32.9043	36.9755	45.01	42.5222	54.1752	53.8208	107.93	102.494	91.7262	109.589	12.9258	3.28938	2133	1129
D01-HEX_134	174.771	183.195	207.143	195.017	230.175	213.302	391.203	360.311	351.109	367.439	36.9755	3.28762	327	1130
C09-NED_100	296.903	303.308	262.406	250.154	322.722	274.518	464.458	431.149	492.798	491.499	44.2858	3.28742	195	1131
C03-NED_32	193.02	183.598	230.97	236.012	221.075	240.443	280.407	275.862	255.837	255.55	17.3464	3.28547	1477	1132
B06-HEX_96	54.4115	51.3232	27.4289	32.6623	13.3123	10.8227	15.4749	11.2447	13.7539	11.2311	6.70849	3.28506	3721	1133
B09-NED_51	183.438	185.977	119.787	119.626	101.621	103.353	184.292	189.97	161.194	187.527	16.1954	3.28465	1621	1134
C12-NED_108	37.6747	47.7964	24.601	19.2162	52.0168	54.3605	69.3963	71.27	82.4742	90.5718	11.298	3.28448	2442	1135
E01-HEX_95	5.91408	5.86527	6.05906	5.26929	4.9832	5.82189	14.6474	15.0105	13.6971	15.7162	1.7143	3.28392	7394	1136
D12-FAM_90	31.2036	33.5136	38.8019	37.9102	55.9038	57.2414	74.8821	78.5452	75.784	64.8799	8.30857	3.28302	3162	1137
H06-HEX_37	170.674	164.379	143.116	151.266	171.92	178.041	139.077	136.31	116.713	114.456	11.4866	3.28239	2384	1138
A05-FAM_135	16.6379	18.4658	9.54186	10.4601	8.19501	7.74301	18.6163	16.9864	21.9227	20.9457	2.49029	3.28038	6359	1139
D01-HEX_136	19.6476	20.529	22.4664	22.9489	22.9103	18.3256	37.5507	38.9789	34.7707	35.24	3.38606	3.27622	5471	1140
D10-NED_86	49.7003	47.8361	42.3528	38.8816	34.3911	34.8802	24.2252	26.9871	25.9937	24.402	4.42909	3.275	4788	1141
E09-FAM_1	513.685	516.921	485.548	475.521	545.631	566.178	416.703	411.276	435.314	413.267	27.6552	3.2749	657	1142
F04-NED_32	79.2611	77.9972	83.8456	82.7215	72.4638	72.6005	70.9456	70.5639	51.5998	60.4624	5.23195	3.27479	4324	1143
A04-FAM_122	380.374	375.861	244.189	258.91	214.669	220.465	194.216	206.403	220.398	180.792	33.043	3.2732	434	1144
B07-HEX_109	24.5141	24.535	30.8254	30.9402	22.2097	19.7694	45.2609	38.9097	34.6204	34.432	3.98279	3.27276	5039	1145
G04-NED_105	17.6676	19.6772	16.5296	17.2022	16.8164	16.7663	9.92183	8.61573	10.2697	10.295	1.77044	3.27263	7310	1146
C04-FAM_87	12.5038	11.3806	29.6192	22.695	40.464	37.3985	7.68156	7.69333	8.00731	5.12434	5.34975	3.26763	4263	1147
G07-HEX_111	460.186	490.099	348.102	359.975	528.683	569.624	280.757	298.83	293.739	305.311	49.1183	3.26413	138	1148
F10-FAM_83	85.7098	88.0618	123.094	119.634	151.745	119.725	174.441	166.482	195.13	196.548	20.2558	3.26384	1201	1149
F07-HEX_110	47.4468	49.5104	70.671	77.1024	50.7428	51.4335	32.7446	28.8659	32.6672	26.5419	8.03194	3.26344	3263	1150
A07-HEX_59	11.5522	10.6334	15.2152	15.6394	15.8406	15.7894	25.2306	25.6101	20.6764	25.121	2.67928	3.25854	6134	1151
C12-NED_101	115.036	112.599	71.1577	60.3176	56.3588	51.0901	40.5472	41.9795	38.2381	49.7574	12.8618	3.25765	2142	1152
E03-HEX_158	60.0753	65.1817	86.9121	104.603	72.6755	63.1353	160.812	154.67	174.709	166.336	19.5117	3.25671	1257	1153
G06-HEX_141	113.604	126.661	126.9	118.337	106.739	98.2677	275.361	283.18	302.376	262.197	32.9566	3.25587	438	1154
H05-FAM_88	28.87	32.9194	68.9545	77.8661	61.8791	84.6389	138.16	134.459	148.031	138.614	19.6114	3.25553	1252	1155
E09-HEX_156	100.116	103.705	72.9	58.8553	67.7319	68.0944	38.552	27.327	33.1871	32.3579	12.095	3.25374	2275	1156
B03-NED_67	5.08828	6.07256	7.76321	8.05258	8.83466	10.2459	59.8447	47.7394	50.4042	56.5704	8.36084	3.25349	3143	1157
H04-FAM_6	158.014	142.201	224.555	219.2	233.873	218.942	264.88	264.589	262.16	277.93	22.7798	3.25191	981	1158
A10-HEX_86	179.448	179.656	200.828	207.443	161.19	168.816	117.407	108.328	116.615	98.0328	18.0796	3.25141	1404	1159
B09-NED_19	59.2527	65.8514	39.6099	37.3534	44.5057	47.7599	97.063	93.5526	98.6683	89.5522	10.5542	3.2489	2598	1160
C06-HEX_132	39.8942	40.2502	10.851	16.5242	16.1975	14.4306	34.1792	32.152	28.0996	29.7704	4.56741	3.24631	4708	1161
G04-HEX_91	24.2957	26.5569	11.2226	12.7799	10.868	11.1454	13.3941	14.2133	12.7575	14.1247	2.65767	3.24598	6161	1162
F05-NED_130	9.64571	8.59087	8.371	9.3341	9.92064	12.8658	59.356	65.1539	50.2344	62.7463	9.07979	3.24509	2962	1163
E08-FAM_76	134.05	146.502	191.028	193.279	239.077	246.421	179.464	191.017	207.091	196.016	19.4955	3.24392	1260	1164
F10-FAM_62	37.5149	41.5823	49.9363	43.4288	49.0876	56.0717	91.223	92.6638	92.8956	98.3512	10.2419	3.24272	2665	1165
E05-FAM_30	80.5256	80.2433	95.2767	95.1405	80.1931	81.9183	87.498	89.2038	87.8421	85.2171	2.92001	3.23797	5886	1166
G12-FAM_6	41.0137	38.0775	52.0879	58.4606	31.984	33.2206	29.2369	29.7055	30.1388	29.8785	4.90286	3.23663	4500	1167
A08-HEX_57	233.797	213.749	122.117	132.847	145.391	124.614	65.1451	61.7613	53.8558	69.7216	28.4294	3.23539	612	1168
B06-FAM_40	90.4816	98.1635	67.0929	62.9174	72.5625	75.1151	132.926	139.583	134.58	146.54	14.1876	3.23515	1929	1169
H09-FAM_14	19.4291	15.3213	17.1764	17.1852	26.7968	27.8126	15.9054	15.9058	15.2285	15.0415	2.28798	3.23511	6585	1170
C05-FAM_50	48.2071	54.0431	74.5293	78.0389	68.1909	65.1274	26.1429	33.0782	25.0951	27.5881	8.95056	3.23431	2997	1171
D03-FAM_109	65.0291	64.4183	33.1023	36.0309	39.967	46.0635	88.0744	83.1227	89.0021	81.2616	9.44107	3.23227	2860	1172
C06-FAM_49	369.195	374.448	353.628	368.251	365.347	361.124	268.3	285.644	267.627	262.259	20.7434	3.22891	1150	1173
E01-HEX_123	229.804	248.372	239.092	265.998	234.492	222.842	104.546	97.4366	107.177	109.355	28.3867	3.22735	614	1174
D09-FAM_118	112.751	112.545	118.293	119.814	100.655	101.363	61.5852	72.2881	51.489	64.9982	11.1416	3.22722	2463	1175
A09-NED_154	30.8716	31.0635	11.7397	12.6963	18.3112	18.173	12.4641	12.949	16.8971	10.4441	3.25961	3.22394	5585	1176
F08-HEX_121	20.9167	20.4382	22.0475	24.237	20.8756	19.7	48.9785	43.5288	40.5712	42.6809	4.84474	3.22035	4528	1177
A04-FAM_10	36.1831	40.7774	74.1016	67.0195	83.3491	95.5603	107.969	102.429	114.023	118.852	14.2372	3.21833	1918	1178
D02-FAM_51	185.119	188.962	204.833	188.418	186.64	186.049	106.854	103.708	88.4939	107.782	18.3768	3.21793	1373	1179
A05-HEX_164	20.3822	17.9008	22.9071	24.8941	20.519	20.2867	31.6355	32.1053	27.3178	27.7429	2.41663	3.21712	6437	1180
D05-HEX_53	122.5	134.649	39.9272	49.4905	40.69	41.6757	58.0342	43.4684	51.7058	50.5459	15.2757	3.21649	1767	1181
F01-FAM_67	42.6336	39.0993	21.2876	32.3434	46.1532	47.408	64.1103	60.7079	74.404	76.5547	8.50486	3.21621	3110	1182
H09-NED_83	35.9455	38.3692	43.6252	41.1421	57.6384	70.5938	113.694	124.856	119.826	112.721	14.8933	3.21436	1822	1183
D01-FAM_6	16.6676	15.2034	14.0783	12.7193	11.3449	12.4925	29.0792	27.901	33.2958	29.8045	3.59307	3.2132	5320	1184
A04-NED_144	20.9395	26.184	24.826	23.5874	20.2685	19.6536	39.4157	38.8032	36.8974	37.6149	3.56615	3.21305	5338	1185
B09-NED_76	139.031	132.325	100.521	99.0575	111.821	110.176	124.5	122.578	129.51	133.582	6.99928	3.21061	3597	1186
E09-FAM_3	13.1271	13.6635	33.8659	34.927	13.9831	14.1313	13.0581	13.7067	20.6239	13.7587	3.73156	3.20952	5222	1187
H05-HEX_32	4.82756	5.50174	12.5584	12.6808	17.4408	18.2752	14.5139	12.8909	15.5021	17.8413	2.31883	3.20952	6551	1188
H09-HEX_35	72.5846	80.5613	45.4129	49.7561	39.3063	39.9597	27.3852	31.4814	26.2012	30.4029	8.7256	3.2093	3066	1189
D12-NED_84	4.22658	3.72071	12.3579	12.2113	4.11418	6.10833	4.15233	3.63549	3.86425	3.16134	1.46265	3.20848	7838	1190
G05-FAM_61	178.342	199.23	151.142	157.667	123.66	119.467	245.186	229.331	246.767	256.73	24.5404	3.20615	851	1191
F12-FAM_69	65.1214	65.4383	41.0041	42.2469	44.2188	50.8483	86.4136	81.1927	84.0596	78.8649	7.93518	3.20603	3290	1192
E11-FAM_7	212.894	209.05	196.843	186.883	178.361	195.198	276.349	266.447	281.26	282.723	18.2803	3.20538	1384	1193
A09-HEX_146	5.68241	4.82712	6.19162	6.19325	5.87883	3.47999	30.4542	34.1434	28.4584	33.706	4.47473	3.20356	4767	1194
G11-FAM_45	43.679	50.8901	56.6636	56.2424	120.195	110.35	53.0735	59.5817	60.0272	53.9583	12.3685	3.19918	2223	1195
G09-HEX_131	291.948	341.691	245.15	251.604	350.924	384.129	477.001	492.081	522.116	543.387	53.0185	3.19806	116	1196
A07-FAM_111	10.5848	10.5781	9.5603	8.88758	11.3586	11.5359	7.02296	7.75567	5.00792	6.03824	1.09665	3.19799	8655	1197
A07-FAM_57	49.3959	47.1208	64.5548	63.7099	47.5242	49.7141	61.1165	61.9519	61.6042	62.479	3.09103	3.19782	5737	1198
A04-NED_52	44.1964	39.1049	75.3315	71.7482	68.717	67.1314	44.3003	41.7267	36.2235	39.2327	6.69564	3.19664	3727	1199
F07-FAM_8	48.4048	42.6105	62.4023	60.1667	39.927	39.6495	36.7393	33.8387	33.7788	34.571	5.12535	3.19479	4374	1200
A01-FAM_123	36.5329	36.5039	20.0443	21.4402	22.4647	23.3764	20.0136	20.3638	15.8954	21.1707	3.29379	3.19457	5556	1201
A08-FAM_80	58.851	56.6234	58.7972	65.5086	82.5623	95.307	28.8823	27.5818	36.1035	40.0103	11.1112	3.19239	2470	1202
H07-FAM_60	25.6488	30.5854	22.3887	25.6124	22.0601	27.6345	60.5324	60.1532	62.467	66.2335	7.13428	3.19138	3551	1203
H03-HEX_34	38.3084	40.463	27.2751	29.6114	21.0552	20.8005	15.6496	16.7811	12.4016	17.3831	4.35195	3.18995	4821	1204
A01-HEX_33	51.1602	57.6282	59.3283	54.5259	80.5835	77.4078	101.164	102.179	128.709	114.389	12.4574	3.18895	2205	1205
D09-HEX_89	127.033	138.22	125.861	130.335	117.092	120.531	84.2136	86.622	78.9892	76.0558	10.556	3.18825	2596	1206
D01-HEX_38	359.624	405.882	390.311	500.641	250.695	284	10.6323	12.7899	10.5824	11.3017	74.7258	3.18787	31	1207
F02-HEX_151	8.50202	10.6735	13.3096	14.6086	16.2423	13.5697	35.1598	33.3333	29.8536	32.8265	4.32282	3.18691	4843	1208
F03-HEX_126	73.8189	77.1664	22.4762	28.0135	30.5721	29.4932	36.1823	30.4031	28.0985	34.6622	8.73575	3.18565	3062	1209
B09-NED_116	94.7526	98.2169	114.761	118.444	99.7669	101.079	81.5251	81.0955	95.0541	88.2729	6.83435	3.18522	3666	1210
H09-FAM_27	223.396	240.362	235.394	238.088	224.396	240.616	132.57	139.515	133.738	136.125	19.4667	3.18462	1265	1211
F03-NED_40	54.0053	52.8765	43.7333	45.8121	49.8353	50.2368	27.9239	22.5134	23.6322	18.2078	5.7916	3.1841	4065	1212
C06-NED_79	442.144	439.406	487.71	509.697	453.686	451.804	360.032	377.348	388.738	374.904	25.292	3.18342	794	1213
G04-FAM_22	15.3777	16.8518	19.2072	19.3901	17.5042	17.8298	22.1061	22.832	23.3065	22.9083	1.35144	3.18308	8067	1214
H12-NED_61	10.6898	11.0902	11.0522	7.75262	21.8627	18.8069	22.4737	24.0725	31.5839	33.5273	4.02089	3.1796	5016	1215
D10-FAM_107	104.079	110.888	59.1353	66.1715	47.9304	49.8155	43.1953	51.8379	45.9117	48.3832	11.015	3.17867	2494	1216
D02-HEX_148	28.4012	28.9268	35.3854	32.5863	42.0127	40.3597	28.617	26.9272	25.0391	24.3737	3.14776	3.17832	5678	1217
C05-FAM_51	31.2997	33.1131	33.5591	38.2293	28.9206	25.2289	59.8924	59.1796	63.2889	59.01	6.2776	3.17723	3885	1218
D08-FAM_42	55.4737	49.2954	49	43.4703	47.522	39.408	111.056	115.543	110.653	117.882	12.7247	3.17495	2165	1219
A10-NED_25	297.439	291.68	318.555	293.991	262.846	232.911	193.585	194.644	163.914	161.18	27.3543	3.17346	672	1220
D02-HEX_99	225.886	241.807	307.976	299.833	276.083	276.823	307.713	307.31	304.766	313.029	14.6333	3.17109	1856	1221
C10-FAM_35	25.6989	28.4622	43.3843	48.9313	53.456	59.72	20.8942	20.3197	18.5837	20.0797	6.82183	3.16547	3672	1222
D07-HEX_150	21.5889	21.6268	13.3369	9.68619	13.0106	11.4499	9.83692	9.42422	8.05924	8.3792	2.39148	3.16518	6461	1223
D08-FAM_8	217.65	223.956	222.168	218.025	211.649	209.417	141.171	123.508	142.943	133.762	16.7853	3.16516	1545	1224
D09-NED_43	81.6836	79.9339	49.4087	50.9325	46.4566	46.1635	54.9311	47.3434	42.3156	47.278	6.74808	3.15996	3708	1225
C09-NED_103	111.811	118.229	103.163	107.149	88.9352	84.0668	73.7164	77.259	72.4557	72.654	8.15894	3.15841	3213	1226
C08-HEX_138	196.949	224.671	137.682	135.27	166.624	167.342	238.756	243.857	231.678	242.713	20.0368	3.15508	1218	1227
C01-HEX_109	195.348	226.227	217.786	225.928	206.994	198.506	364.729	367.946	364.541	341.912	30.7887	3.15374	511	1228
A08-HEX_161	34.0987	34.2928	27.4916	25.1751	22.9892	26.0786	24.0776	23.0967	18.9789	18.6516	2.9063	3.14861	5904	1229
D01-FAM_59	143.496	162.816	150.169	167.909	218.142	226.68	280.087	292.321	348.491	324.004	33.8357	3.14541	409	1230
A05-NED_50	13.8137	12.5245	7.45683	8.36334	4.87144	6.45686	21.8235	19.302	19.0183	18.6162	2.61278	3.14244	6209	1231
F07-HEX_9	64.8985	61.2923	30.4748	41.0311	39.7634	42.986	170.611	151.506	156.937	136.967	21.7613	3.13868	1058	1232
A07-NED_27	280.244	266.884	268.387	284.894	250.881	246.147	181.887	175.918	168.322	175.069	20.1632	3.13656	1206	1233
D01-HEX_66	13.167	13.396	11.2332	13.0996	17.224	17.2093	36.6225	32.1576	32.7865	36.3079	4.1212	3.13491	4956	1234
A08-HEX_164	109.084	125.401	139.585	143.176	223.213	231.596	139.984	143.557	155.652	137.815	20.5227	3.1346	1176	1235
B06-FAM_38	558.789	553.431	650.274	595.529	685.402	695.685	452.59	412.026	444.207	438.523	49.3944	3.13118	136	1236
A06-HEX_32	61.8446	62.1962	97.6632	115.685	60.927	68.6305	31.1435	24.3023	29.7928	27.0496	13.8521	3.13097	1977	1237
G07-FAM_32	15.7842	14.3623	23.9611	30.3667	17.5051	17.6278	6.27164	8.12709	5.43552	5.42364	3.83229	3.13087	5146	1238
H01-FAM_2	123.412	118.192	122.818	114.923	98.6053	97.0772	83.3473	86.9405	69.8261	73.736	9.37722	3.13046	2879	1239
A02-HEX_53	441.944	425.316	430.226	422.213	355.06	368.86	282.812	268.847	291.749	272.828	30.2401	3.12868	537	1240
D06-HEX_148	41.0312	41.1566	21.5802	18.1236	23.8175	18.3139	13.3178	10.9311	13.8284	12.1976	4.95516	3.12668	4470	1241
C02-FAM_45	14.8369	16.4858	18.8931	18.5373	19.8978	19.9125	11.255	9.6598	12.1016	12.7626	1.76565	3.12485	7320	1242
C05-HEX_189	42.033	43.0794	50.2683	53.9922	49.7394	52.5546	33.6367	33.3728	25.3137	28.8118	4.72823	3.12413	4596	1243
D01-FAM_9	46.6693	45.4552	67.192	64.5203	49.6435	52.3431	41.6828	39.5904	33.9923	38.6793	5.55601	3.12378	4167	1244
E03-FAM_67	16.9567	20.0416	17.2703	17.3618	16.6044	18.2717	41.6413	41.1608	36.2795	41.8687	4.41654	3.12106	4794	1245
A03-FAM_80	9.0263	10.2343	7.85841	6.78593	9.17789	8.39664	24.5823	27.2903	21.4737	24.1392	3.31259	3.12075	5533	1246
D09-FAM_115	16.8298	17.7218	29.8055	31.2091	29.9122	28.4466	40.4665	46.0507	39.8174	42.2488	4.85598	3.12009	4526	1247
E03-NED_109	18.947	21.0402	17.265	17.1671	13.5087	12.2646	7.83774	7.16312	6.04893	7.85303	2.32486	3.11892	6536	1248
A10-NED_76	21.8607	18.1464	19.7061	18.7592	16.9615	16.5639	59.3047	55.0792	53.8284	63.5659	7.57378	3.11765	3411	1249
B06-FAM_101	107.248	108.971	90.5967	103.757	124.247	115.806	47.9888	48.1414	55.5175	46.3425	13.2394	3.1167	2071	1250
H06-NED_63	108.333	113.896	158.919	144.805	221.817	240.969	164.068	169.099	185.934	196.667	22.5937	3.11579	997	1251
A02-FAM_35	28.0728	27.3164	43.1236	38.5525	47.5996	53.0215	13.0955	15.7237	12.1746	15.3816	6.38202	3.11523	3842	1252
E10-FAM_40	251.946	244.44	202.584	207.637	212.817	223.587	439.5	402.815	547.44	469.653	56.5799	3.11408	87	1253
F05-FAM_56	33.5807	38.9226	23.1219	25.6022	23.1877	21.5292	10.9201	11.3055	10.4181	11.9718	4.5477	3.11313	4720	1254
E03-HEX_63	60.5348	59.9488	81.6447	87.7345	93.302	90.1365	60.3994	54.7884	49.0139	52.2312	7.77238	3.11308	3344	1255
G02-HEX_52	22.7786	17.4896	31.8353	36.4012	37.534	38.2928	10.3534	8.71592	14.1044	14.7523	4.97886	3.11137	4456	1256
B09-NED_49	66.6108	56.0172	16.5141	15.958	41.3532	47.1281	76.5097	80.2236	86.5004	77.2921	11.8707	3.11113	2319	1257
A02-FAM_101	26.8273	27.6365	18.309	23.2905	23.5714	24.3914	39.5246	39.4575	44.5136	41.1683	4.06665	3.10994	4978	1258
G04-NED_86	290.647	284.243	339.566	348.084	365.257	387.287	456.945	432.941	432.447	421.765	30.354	3.1091	531	1259
A09-FAM_8	42.5792	38.3849	22.6797	23.1549	21.7033	23.748	14.8302	12.9305	15.3526	11.6875	4.74271	3.1053	4587	1260
A02-FAM_100	25.0068	26.6762	24.5359	29.0932	23.6627	25.3581	8.41286	8.40574	7.98961	8.52019	3.44246	3.10261	5427	1261
C11-FAM_53	63.6498	56.5839	37.1519	36.3778	47.996	40.1877	23.211	22.9021	24.2071	23.2698	6.87037	3.10223	3649	1262
D06-NED_12	90.2205	102.059	55.5853	52.7917	39.2196	40.3164	44.9997	36.1479	47.2897	46.1509	10.2837	3.09969	2659	1263
F07-HEX_122	26.1776	29.2562	47.4053	50.3871	44.9069	48.3325	20.0984	16.1075	21.722	21.1483	5.5667	3.09938	4160	1264
H04-HEX_118	6.56751	7.18686	12.818	10.9119	10.8143	10.6931	22.018	22.0404	24.3284	31.189	3.75341	3.09884	5207	1265
H06-NED_59	181.484	187.933	180.206	175.183	140.667	141.244	96.7793	96.3148	75.6268	105.98	17.1533	3.09807	1494	1266
D05-HEX_82	3.57393	4.89286	4.69732	6.37924	5.80504	6.64865	23.2706	23.1007	20.5321	25.1766	3.10388	3.09538	5727	1267
D06-FAM_21	154.533	133.468	87.8278	83.4502	94.7795	97.9442	222.614	207.656	232.336	213.222	25.3711	3.09424	788	1268
E08-HEX_17	34.5863	31.8677	24.3923	23.0563	17.632	21.3025	12.0808	9.47895	10.5097	10.4318	4.03953	3.09302	5005	1269
E12-FAM_5	109.396	110.03	117.98	113.119	116.23	123.682	63.9098	51.0631	56.0357	58.8331	11.5473	3.0925	2373	1270
B01-FAM_95	12.7572	11.2517	11.4708	15.7705	11.1248	11.6983	35.8675	37.0935	36.7973	32.9195	4.3887	3.0876	4806	1271
D02-HEX_119	252.965	262.739	294.422	291.349	323.108	314.194	321.211	328.479	313.73	315.385	13.1218	3.08749	2093	1272
G03-NED_53	5.5292	4.71408	11.445	10.6927	21.7951	23.5992	10.1369	6.85141	7.50335	8.89703	2.93349	3.08732	5868	1273
H11-NED_19	245.6	221.136	432.567	432.323	534.187	474.214	617.441	642.058	488.927	561.269	73.0592	3.08615	37	1274
C12-FAM_87	147.337	166.755	397.084	397.437	306.47	296.037	363.955	407.254	346.492	383.192	44.5434	3.08264	187	1275
B05-NED_73	93.0508	95.1193	53.9996	61.6661	51.1122	50.9926	65.5712	61.3481	68.2733	62.6061	8.07987	3.08217	3244	1276
E10-FAM_42	83.6118	89.9786	77.1234	78.0517	89.3269	92.8177	127.754	130.9	126.518	137.594	10.3959	3.0802	2639	1277
B08-NED_128	82.1456	74.9813	85.1449	74.6988	91.4713	81.8126	154.337	145.181	160.349	161.821	15.2094	3.07953	1779	1278
D09-FAM_117	25.4519	24.7799	18.255	19.2211	11.7715	10.6224	11.9366	12.172	11.169	14.542	2.52615	3.0778	6313	1279
H02-HEX_30	173.92	151.566	188.446	196.306	224.713	246.592	102.258	98.0182	111.372	105.392	25.1579	3.0756	804	1280
G07-FAM_17	21.7298	20.9803	15.9741	17.0737	9.60397	9.00009	11.4742	10.2244	11.9936	13.8358	2.21257	3.07403	6679	1281
C08-HEX_102	14.2201	11.9647	14.5256	12.6468	15.5328	11.9676	42.5181	39.1892	43.2865	47.0285	5.5224	3.07013	4183	1282
D06-FAM_84	25.5497	22.7709	10.0605	12.4305	9.23762	9.10379	10.1188	10.831	11.2629	10.3514	2.71023	3.06941	6100	1283
A07-HEX_90	7.4827	8.48281	12.8638	13.0533	14.1214	15.5148	27.6027	26.1327	24.4604	29.1121	3.4377	3.06814	5434	1284
B01-HEX_86	36.0384	44.6158	34.496	30.7472	22.9122	19.5145	64.6075	60.0699	66.1988	65.8029	7.97556	3.06619	3275	1285
G01-HEX_38	23.0201	24.9289	23.207	18.7684	15.7775	15.4243	47.7073	41.6691	34.1046	34.79	5.28157	3.06431	4303	1286
E07-FAM_67	486.374	483.857	393.52	389.416	385.71	408.207	371.013	379.29	353.074	372.222	23.7773	3.06303	898	1287
A08-FAM_124	13.1841	14.3264	12.233	12.8036	21.8374	23.0806	23.0106	25.9045	28.1033	27.0091	2.80742	3.06256	5997	1288
H08-FAM_60	89.7168	96.4202	68.9455	71.9421	89.2283	86.915	112.486	107.756	112.977	116.75	8.50609	3.06192	3109	1289
A03-NED_145	39.7876	46.95	21.3055	18.8865	17.7948	16.1428	18.8707	18.8736	17.17	18.1333	4.82924	3.06036	4540	1290
G05-FAM_46	24.1215	26.3568	25.118	27.3179	32.6487	35.893	12.9701	12.8664	15.017	17.1011	3.9349	3.06029	5072	1291
B03-FAM_104	23.8627	24.4545	8.93412	11.1544	15.1048	14.1937	27.8428	24.6067	28.5181	27.2358	3.23284	3.05999	5607	1292
D08-FAM_68	84.4166	93.9615	39.4085	43.3742	57.2904	56.9337	39.2025	35.8981	42.4339	35.7309	9.38953	3.0588	2874	1293
G11-NED_30	10.3882	11.155	19.845	17.1967	51.0488	42.2668	62.3288	61.3465	40.6905	51.1263	8.94629	3.05815	2999	1294
C12-NED_9	25.7127	21.7863	68.5125	63.5203	32.478	29.8692	18.737	17.8704	15.8201	25.4971	7.94372	3.05722	3288	1295
A03-NED_30	22.2968	22.824	17.4647	16.1997	15.5187	15.4883	34.4658	31.7746	26.0664	29.7062	3.30641	3.05557	5544	1296
F04-FAM_35	143.709	152.279	208.167	203.407	227.669	242.037	130.417	136.669	115.556	132.83	20.709	3.05507	1152	1297
G06-HEX_118	22.7208	23.407	19.9225	19.2897	15.8848	17.7808	7.03445	8.66973	9.26934	7.07697	2.65727	3.05467	6162	1298
G10-FAM_0	145.534	126.785	99.3257	118.573	148.429	147.807	61.5486	58.832	53.6346	55.5931	17.2245	3.05435	1488	1299
H09-FAM_63	18.4852	17.6726	26.9357	23.5861	48.1471	57.0281	27.742	28.4593	24.9271	27.1499	6.28863	3.05335	3880	1300
D08-NED_114	6.76702	6.29636	4.73226	4.52129	5.88432	5.67124	13.8178	15.6464	17.9061	15.1223	2.17106	3.05267	6735	1301
H06-FAM_55	18.7043	18.0984	16.3339	21.7548	30.834	29.7457	41.3845	44.6442	45.7742	48.7763	5.20597	3.05254	4335	1302
B06-FAM_24	302.81	288.149	273.784	261.051	164.105	172.355	324.446	306.868	308.222	323.384	28.075	3.05188	631	1303
A12-FAM_40	110.363	125.217	99.948	100.126	102.939	106.483	184.733	183.876	188.301	168.679	15.9242	3.05142	1662	1304
D02-HEX_54	113.958	114.617	96.5766	94.1597	86.686	93.6032	72.4833	66.0202	65.3387	70.3965	8.78069	3.05135	3053	1305
C11-FAM_97	63.6498	68.1601	51.5459	55.033	48.7645	46.3405	30.4587	35.279	29.5865	30.8854	6.61398	3.04968	3759	1306
C04-FAM_32	20.6164	20.638	18.2908	17.5645	13.6539	14.9958	30.1596	25.9738	23.6113	23.5117	2.58983	3.04833	6235	1307
F02-FAM_78	22.9435	22.0273	10.4053	11.8182	12.9685	12.1177	9.98731	11.5888	11.69	12.3375	2.14106	3.04721	6783	1308
C12-FAM_4	249.005	200.175	197.123	187.579	164.249	169.339	78.6477	73.7525	70.0026	65.5906	28.7196	3.04709	599	1309
A12-NED_53	118.843	117.089	100.409	89.994	111.121	119.542	56.3435	59.6612	45.5245	53.4158	12.5941	3.04629	2185	1310
B06-HEX_111	107.283	112.829	78.9136	86.6261	75.8188	76.3864	192.097	161.246	190.561	183.695	20.6151	3.04618	1163	1311
G02-FAM_17	14.829	14.5033	25.3505	27.648	25.4903	23.4206	15.3922	14.1451	11.4313	12.2912	2.72851	3.04431	6083	1312
E04-NED_65	46.951	46.6423	99.2132	102.844	89.7543	95.6311	62.2478	57.1501	67.799	57.5086	10.0863	3.04289	2699	1313
G05-FAM_1	23.4078	24.5354	24.1056	21.5482	27.8814	29.383	9.961	11.0794	7.21052	10.1754	3.4712	3.04192	5399	1314
D04-NED_4	53.3291	48.6559	109.271	107.232	99.4204	114.198	45.4661	41.3592	40.0211	44.9951	11.981	3.04133	2300	1315
D05-FAM_70	62.279	62.4453	66.0387	68.9342	76.0484	77.3183	106.558	103.07	95.6381	107.574	8.12966	3.03895	3225	1316
H02-HEX_39	21.4794	15.8942	15.4398	16.1732	27.206	32.4653	48.5874	45.2476	50.1469	51.5555	6.15455	3.03563	3937	1317
C01-FAM_21	279.174	276.624	277.883	260.2	257.693	259.166	200.172	193.333	204.84	195.543	15.7084	3.03268	1688	1318
D02-FAM_13	123.861	127.447	172.291	160.73	142.019	142.642	116.716	117.568	121.725	115.32	9.55265	3.03217	2831	1319
A01-HEX_60	90.2368	91.404	138.926	123.037	153.877	157.658	186.292	180.409	216.632	190.7	21.151	3.03093	1105	1320
D02-FAM_46	96.2619	92.8348	115.926	112.975	131.064	135.419	223.288	232.024	176.177	218.823	24.753	3.03062	835	1321
F03-HEX_83	206.732	186.201	174.866	164.542	149.245	157.351	123.256	124.217	107.015	104.588	17.2423	3.02773	1487	1322
A10-HEX_90	30.039	35.1884	35.2734	39.4326	62.1202	61.906	35.9568	33.3661	35.7825	34.1608	5.42633	3.02705	4230	1323
B08-FAM_23	17.7676	18.8157	23.4021	21.1303	21.7087	22.7051	9.83069	11.8639	7.68759	8.06604	2.63135	3.0247	6190	1324
D10-NED_22	177.845	168.279	142.626	135.68	184.51	182.166	179.277	179.5	190.247	196.529	10.5204	3.02441	2607	1325
G12-FAM_90	47.1796	52.7271	31.2527	32.2583	37.3494	36.3591	59.9357	61.9213	67.8123	61.8696	6.23527	3.02423	3906	1326
D02-HEX_120	319.998	306.42	291.229	302.018	255.356	261.804	181.955	211.362	177.422	173.119	26.0601	3.02316	743	1327
C01-HEX_17	15.0118	14.8701	17.8591	18.4206	17.2106	21.5428	5.76059	5.22475	5.93501	6.86381	2.50084	3.02072	6345	1328
A11-FAM_81	22.0066	22.4334	26.3771	22.792	24.9065	23.0188	46.0362	47.8415	41.1635	45.0322	4.58445	3.02047	4688	1329
A01-HEX_127	32.5476	28.7686	22.7048	24.3419	19.9107	19.802	67.0972	60.4635	75.2958	64.1105	9.07438	3.01981	2964	1330
C01-HEX_140	25.8591	21.5833	22.3634	19.8376	36.2224	32.3514	97.5416	77.0429	97.466	93.7381	12.9547	3.01901	2124	1331
E03-NED_85	112.76	105.371	99.0506	98.4812	86.4407	86.9391	154.119	137.32	132.276	134.679	11.3037	3.01816	2440	1332
H07-NED_97	27.8391	30.6813	27.1106	27.3834	19.6016	21.4753	10.4994	13.1017	13.3194	13.9125	3.17441	3.01707	5653	1333
D03-HEX_29	553.35	541.935	433.751	497.356	380.91	367.757	270.427	209.773	209.31	217.241	60.4587	3.01653	77	1334
A09-FAM_73	24.3163	22.2632	33.6352	36.2947	57.4448	64.2257	46.26	41.2423	48.9667	47.8756	6.90963	3.01649	3634	1335
D06-NED_158	632.351	678.208	617.517	652.193	635.529	681.818	283.69	270.711	226.307	277.382	74.3047	3.0142	33	1336
B03-NED_38	6.02766	7.85385	12.2785	12.1897	11.8043	14.9514	29.1943	27.4324	25.2021	28.4059	3.70523	3.01412	5243	1337
H06-HEX_63	11.5485	9.03183	13.5512	13.8109	16.9266	15.5368	6.44205	5.87931	5.7675	5.53043	1.91514	3.01376	7107	1338
F01-FAM_10	157.491	169.784	157.94	128.567	124.011	130.037	256.951	265.431	262.531	255.727	24.7781	3.01285	832	1339
H03-NED_121	25.7221	31.9737	27.3591	24.9615	18.2267	19.2396	6.04118	7.12127	5.33834	4.95175	4.19407	3.01214	4918	1340
C08-HEX_87	24.8852	28.838	40.3605	43.2015	31.5698	28.845	79.6193	70.2703	69.0133	72.7221	8.72576	3.01198	3065	1341
A02-FAM_88	58.8284	57.7272	32.9933	39.0295	42.2092	41.4207	62.4615	59.8291	71.7797	66.7289	6.22439	3.01187	3912	1342
A12-FAM_116	86.2364	93.3907	87.6299	89.2699	86.5956	92.3856	42.6175	46.2429	45.3146	41.7974	8.6661	3.01091	3082	1343
E03-NED_79	83.3331	83.8214	87.1437	91.1238	88.5656	92.3728	62.2164	58.4445	56.3973	59.6045	6.22485	3.01006	3911	1344
E11-FAM_24	25.3182	26.0101	54.34	57.8304	49.6681	49.2885	138.09	163.15	107.759	136.857	22.5115	3.00945	1001	1345
D11-FAM_84	24.4423	27.8499	14.5981	14.4387	11.472	11.7865	19.308	17.3657	18.0097	17.0111	2.71423	3.00918	6096	1346
A08-NED_146	113.988	117.497	63.2811	67.2423	62.3982	63.2572	147.259	144.905	170.86	138.383	17.1317	3.00767	1499	1347
C10-NED_98	114.617	121.27	78.1954	84.4983	73.4238	60.9128	46.3603	46.1557	42.9648	51.0048	12.9499	3.00717	2127	1348
F02-FAM_79	9.43015	9.08892	7.90405	8.45455	8.31939	7.23445	13.3743	14.1881	15.8841	15.0559	1.4318	3.0065	7901	1349
E03-NED_96	296.78	304.828	325.728	324.26	336.352	334.871	380.928	371.261	363.825	349.067	14.7502	3.00589	1834	1350
D03-FAM_31	84.125	93.3549	144.38	145.333	103.638	101.606	98.5683	104.274	90.7651	99.2718	10.6122	3.00287	2588	1351
H09-NED_56	39.582	38.4723	22.2427	24.8201	19.3172	21.0938	29.177	26.2028	30.4417	30.0102	3.50851	3.00113	5376	1352
B02-HEX_65	90.3427	86.4177	111.435	128.441	179.517	179.608	355.603	269.739	336.928	328.625	44.0979	3.00053	199	1353
H08-FAM_16	18.7565	16.0428	21.0849	20.9063	19.5852	19.4156	10.1472	11.6058	9.98635	9.11053	2.10956	2.99988	6831	1354
C11-FAM_12	174.055	184.721	149.872	160.902	125.963	130.299	102.477	102.913	103.336	91.0484	15.4838	2.99943	1728	1355
D08-HEX_179	187.222	190.54	210.887	243.331	235.777	265.407	365.562	351.833	355.184	354.205	31.8067	2.99826	478	1356
E12-FAM_89	26.5775	26.5783	32.2479	32.7968	39.6325	36.0225	70.1754	81.1987	75.9409	67.9596	9.10814	2.99818	2953	1357
F04-HEX_101	13.5349	15.2747	13.4703	14.3481	18.0568	18.8919	7.34968	5.50588	10.6825	11.0743	2.14676	2.99508	6773	1358
H01-HEX_144	62.9969	54.596	55.7262	49.7766	61.7882	61.9018	135.339	144.775	135.44	155.278	16.864	2.99432	1539	1359
E11-FAM_61	29.7535	28.0295	25.1527	29.9044	21.9214	24.0966	42.0421	45.0843	48.0083	47.9123	4.60015	2.99314	4679	1360
E04-NED_27	85.2532	86.3469	244.46	254.426	235.93	201.341	131.168	112.572	93.2103	106.287	29.5872	2.99304	562	1361
H08-HEX_22	20.4691	20.9331	24.8197	26.3665	28.4366	30.5913	45.4279	41.123	45.5496	42.895	4.4152	2.99003	4795	1362
F06-FAM_23	8.54015	9.36449	16.6081	14.0365	16.2694	15.6004	24.8596	22.5907	23.5498	24.2989	2.74471	2.98933	6063	1363
H03-NED_133	21.0718	22.0124	10.0797	8.48141	9.5626	11.1693	9.62814	10.4773	10.4603	9.64957	2.20006	2.98699	6699	1364
B08-FAM_1	25.0752	25.8715	26.2708	27.4949	20.8453	20.4764	17.1407	15.7665	12.7326	15.1096	2.41363	2.98512	6442	1365
C03-NED_0	118.688	113.694	61.0862	65.0166	87.6491	95.5684	125.764	121.545	131.937	122.579	12.0924	2.98497	2277	1366
F02-FAM_9	130.175	129.918	107.955	98.4545	126.177	138.63	72.5165	70.5074	76.922	72.2474	11.5099	2.98032	2380	1367
D03-FAM_11	98.6404	91.288	122.21	110.066	84.46	88.5233	59.3659	58.8167	66.2128	63.2513	10.7734	2.98028	2549	1368
B12-FAM_13	32.7057	28.1969	22.9228	20.8402	22.6179	22.4009	14.8177	15.1218	13.2294	14.0876	3.13596	2.97954	5696	1369
G09-HEX_102	234.953	239.942	266.573	239.418	231.732	235.005	126.711	144.872	160.697	162.756	22.0934	2.97912	1033	1370
E05-NED_8	353.558	375.931	290.189	298.796	327.948	362.563	228.435	225.216	209.365	202.874	30.2444	2.97897	536	1371
D06-HEX_86	31.5798	27.0153	29.4195	28.5796	36.0854	35.415	19.2442	20.3674	19.8103	19.326	3.0528	2.97891	5770	1372
E09-FAM_0	65.9498	66.3781	112.119	115.905	118.568	144.556	91.7375	91.1493	80.5438	80.814	12.4113	2.97769	2214	1373
G04-NED_52	57.0578	60.0307	61.4693	61.8368	66.1484	64.0711	51.8641	53.4893	49.6022	49.1797	3.06383	2.97769	5759	1374
D10-FAM_65	470.216	468.745	464.962	472.404	494.125	524.599	368.673	386.811	367.605	375.527	26.7484	2.97753	700	1375
D05-FAM_104	39.3341	43.2657	68.144	70.8602	48.6598	45.293	79.1974	80.6234	85.9386	78.0439	7.62966	2.97622	3394	1376
E03-FAM_86	266.439	316.886	349.029	378.195	324.096	333.904	142.692	154.121	146.861	148.595	40.0151	2.97615	271	1377
B11-NED_85	9.86142	14.2122	15.1344	15.9087	14.6149	14.1216	24.816	24.6261	27.0911	26.0037	2.60194	2.97585	6220	1378
E03-FAM_93	34.7247	44.4784	90.2834	101.328	55.3997	53.4553	34.3619	36.6218	34.5368	38.1975	10.7486	2.9758	2558	1379
A12-NED_42	162.666	174.704	132.331	125.753	117.653	126.683	215.971	207.567	207.063	213.663	16.9846	2.97114	1522	1380
C02-HEX_55	27.5852	24.8274	25.376	22.8214	24.3828	23.6856	11.5815	10.7235	12.2095	12.5079	2.81016	2.97084	5991	1381
E12-FAM_83	243.656	246.825	264.276	271.789	314.392	307.903	269.424	275.239	300.585	308.996	12.8925	2.96866	2140	1382
G10-NED_96	114.266	124.153	117.544	124.283	120.069	127.356	173.382	171.798	195.325	186.63	13.6432	2.96849	2012	1383
E01-HEX_32	29.4497	25.2658	20.1969	19.6585	13.7273	22.4205	74.5189	69.259	77.6835	69.829	9.25773	2.96824	2906	1384
A03-NED_144	23.321	21.5219	21.5229	22.4425	31.5892	33.3036	17.0193	14.9715	13.9673	15.8482	3.2169	2.96631	5618	1385
H07-NED_36	321.839	352.028	349.244	382.156	458.994	492.417	614.033	624.027	555.114	527.106	52.9236	2.96557	117	1386
E03-HEX_23	138.07	145.603	161.446	147.444	177.827	177.295	301.576	259.399	243.204	245.085	26.0483	2.96538	744	1387
C09-FAM_61	7.33284	7.66464	7.84046	7.2352	9.40192	9.89704	17.9649	18.4499	14.9796	18.174	1.97511	2.96272	7029	1388
F04-HEX_151	18.6105	19.067	31.6219	32.8252	25.9684	22.2881	16.4287	14.2235	16.1509	15.6282	3.11979	2.9619	5712	1389
G01-FAM_11	91.0538	85.7562	99.8006	99.934	72.6137	79.8146	64.6991	59.6778	58.5041	55.7433	8.07101	2.96112	3247	1390
E08-HEX_47	14.5569	14.565	15.1094	15.9546	17.4502	16.9857	27.0903	26.5209	27.3889	23.4224	2.32141	2.9582	6544	1391
D06-FAM_39	68.6987	72.1396	58.6008	56.6832	83.2888	82.248	29.2819	36.9748	25.9108	36.4844	8.94182	2.9568	3002	1392
A09-FAM_72	25.1371	25.43	19.3162	19.5495	17.4832	19.0963	13.6505	12.5079	16.3222	13.7653	2.26296	2.95603	6610	1393
D01-HEX_28	134.653	149.966	94.4762	95.9324	73.3461	96.4651	38.8165	36.2991	41.7627	49.4784	18.3825	2.95567	1372	1394
D07-HEX_5	206.179	214.85	104.105	123.041	100.024	101.816	116.347	92.3349	91.338	86.5851	21.8745	2.95549	1044	1395
B03-NED_40	324.554	331.886	307.597	321.438	350.342	374.62	477.52	459.581	478.666	498.753	33.3836	2.95107	421	1396
A07-NED_92	60.0026	61.4267	54.1529	55.6391	63.9195	52.8395	90.3484	90.6623	85.9529	88.7162	6.7232	2.95062	3714	1397
A09-NED_50	82.2055	88.0133	73.6402	70.2314	77.7587	80.1263	153.944	144.14	163.018	145.047	15.3695	2.94982	1748	1398
E03-FAM_32	8.84344	7.99907	11.4878	9.67957	12.9576	12.1528	33.814	30.948	32.8733	27.7085	4.24999	2.94946	4881	1399
H08-HEX_93	81.0155	89.6729	98.7724	97.9084	86.4865	86.1045	191.069	177.306	209.296	180.425	20.4407	2.94797	1184	1400
C08-FAM_110	46.5635	48.47	24.4358	25.0031	28.6593	30.2559	51.2592	54.1078	55.4099	48.9128	5.268	2.94771	4307	1401
E07-FAM_31	5.6642	8.69792	22.2266	23.1187	14.0071	13.7662	12.2061	10.6322	12.3301	10.6383	2.62556	2.94767	6199	1402
B11-FAM_56	219.366	207.649	263.33	262.796	239.084	216.287	176.612	177.46	178.091	183.511	16.5464	2.94458	1574	1403
F03-FAM_46	19.3321	21.0317	15.8079	17.7895	14.2732	14.3722	8.51809	9.20792	8.44391	9.41118	2.09	2.94396	6864	1404
A08-HEX_120	36.9402	34.874	47.237	48.9302	106.869	111.723	142.694	124.416	141.726	121.68	17.9099	2.9421	1423	1405
E02-HEX_146	28.8404	29.0533	17.3748	19.3792	27.467	25.7522	55.364	48.0279	51.1029	46.3502	6.11961	2.94118	3948	1406
A01-HEX_184	29.7216	32.9564	29.4032	31.6002	35.6668	30.2241	94.702	88.1432	109.022	92.63	12.5243	2.9402	2194	1407
G06-FAM_89	63.9094	57.129	65.6489	72.4759	86.0991	86.7032	93.0048	86.3334	105.528	106.548	8.56165	2.93904	3100	1408
A08-HEX_113	114.767	114.648	483.154	488.527	387.555	425.259	554.411	870.018	880.918	872.926	134.007	2.93879	2	1409
B08-HEX_7	151.367	165.379	149.898	164.233	189.606	201.927	353.989	419.989	442.783	417.927	49.6972	2.9386	133	1410
G08-NED_47	61.3865	62.6428	58.7811	59.3045	56.8576	59.7957	83.4277	78.7908	82.8624	86.0943	5.04967	2.93837	4421	1411
E08-HEX_22	4.81581	4.27093	6.81403	6.51803	5.81673	4.31681	23.4294	20.9747	16.6669	20.3715	3.01355	2.93796	5797	1412
B12-NED_88	153.513	157.066	100.072	116.976	75.0991	85.6683	116.943	120.538	107.325	108.763	13.931	2.93783	1963	1413
H04-HEX_72	154.916	193.772	82.3053	94.8209	100.333	110.651	41.677	39.8539	39.6552	40.7593	24.0419	2.93573	879	1414
E09-HEX_187	62.1172	67.8182	104.06	109.42	81.5665	110.752	215.602	190.051	192.782	193.444	24.4475	2.93356	859	1415
H08-HEX_130	25.0603	27.8165	25.2418	24.2194	16.9639	12.1657	5.28564	5.86275	4.36777	5.57193	3.61942	2.93113	5304	1416
C03-FAM_4	159.678	163.643	180.919	154.232	106.533	117.057	66.7388	69.2308	72.5442	68.1247	18.4466	2.92883	1367	1417
B11-FAM_96	84.3336	83.8902	54.8481	58.582	55.851	58.468	55.4707	57.1794	50.4289	56.6862	5.79218	2.92746	4064	1418
E01-FAM_29	29.9429	23.2994	35.8039	35.4279	30.4335	29.4754	14.6648	14.0817	17.0245	15.3229	3.87589	2.9274	5114	1419
A04-FAM_39	18.789	19.4178	16.0816	17.2931	10.5551	10.263	27.8138	23.1624	25.7247	25.2231	2.81433	2.92711	5987	1420
F03-FAM_0	20.2166	18.0943	29.3575	26.147	19.352	20.0105	40.14	41.4356	38.7364	35.5533	4.00903	2.92196	5022	1421
E03-NED_104	5.86853	5.09037	10.3441	10.4995	14.1918	16.6116	37.5934	29.4665	26.3306	28.428	4.92644	2.92166	4488	1422
C11-FAM_5	14.6683	11.7758	30.344	27.9052	20.3302	20.2496	13.3028	14.0336	15.0102	13.4542	2.88738	2.92122	5924	1423
B12-FAM_22	7.79612	6.55081	12.4008	13.6629	21.7197	22.7696	21.521	22.641	22.2115	25.6467	3.02071	2.92092	5791	1424
E01-HEX_127	7.36242	7.66997	12.4066	12.8692	8.36801	8.42316	12.4503	12.5088	12.1974	14.0223	1.0675	2.92059	8709	1425
A02-FAM_93	38.133	41.0813	20.3536	22.3366	24.0282	23.0528	23.3338	25.9094	28.788	28.4258	3.41974	2.92006	5447	1426
G08-NED_24	49.7282	50.6139	32.9047	37.225	42.7412	42.4076	46.0235	46.929	44.6817	43.8094	2.90697	2.9195	5901	1427
F07-HEX_160	61.49	62.219	52.7575	48.0199	104.651	94.8472	67.6346	61.2403	70.386	68.1289	9.22377	2.9181	2917	1428
D08-NED_23	75.8043	80.7576	65.17	77.4899	76.0759	76.3282	129.987	122.542	119.58	121.235	10.3022	2.91773	2654	1429
A10-NED_95	93.5706	103.821	88.759	93.3561	77.5385	78.8964	135.766	139.565	152.986	139.9	12.8718	2.9158	2141	1430
C04-NED_35	23.8472	20.2688	22.9677	21.3815	25.0175	24.1449	10.9504	11.2376	9.58902	10.3545	2.70901	2.91423	6101	1431
F03-HEX_105	24.6063	25.467	19.724	21.7434	37.0709	37.3474	31.4673	24.6095	16.5562	16.5631	3.80714	2.91411	5161	1432
E05-HEX_103	4.29668	8.37871	7.11582	7.85156	13.1572	18.6155	31.0529	31.1395	30.3039	28.6505	3.79221	2.91391	5175	1433
A07-HEX_126	12.3399	12.6645	15.3536	14.5311	16.5773	13.7299	27.0636	30.4446	24.4604	23.9471	2.98932	2.91344	5815	1434
D06-HEX_42	85.963	76.2432	87.4657	94.5682	117.771	107.822	50.8738	41.3887	33.2503	35.167	14.0642	2.91144	1941	1435
E09-HEX_119	50.3041	46.8843	33.3923	35.7141	38.3334	34.7902	18.2377	16.4993	12.086	17.4853	5.83265	2.9114	4049	1436
A01-HEX_106	34.3017	28.6775	51.76	48.1527	72.9798	67.7437	110.18	113.173	77.5704	99.0799	14.1853	2.90996	1931	1437
A03-HEX_53	578.516	549.887	457.856	436.783	520.499	461.448	247.673	240.829	134.196	209.488	67.4417	2.90681	49	1438
E12-FAM_24	192.044	194.226	233.129	241.573	196.511	215.313	147.87	142.474	147.031	134.941	18.283	2.90496	1382	1439
H09-NED_60	300.711	304.375	249.217	242.941	186.176	204.047	257.935	242.245	267.426	258.624	20.5303	2.90483	1172	1440
D08-NED_16	125.224	112.376	171.375	178.277	240.237	275.022	167.429	161.132	173.298	180.058	25.8167	2.90467	759	1441
B11-FAM_28	773.108	804.847	672.921	692.711	618.402	657.073	492.63	477.04	507.742	465.365	57.8576	2.90294	82	1442
A12-FAM_100	32.5221	31.7543	53.9501	55.18	44.444	44.0102	39.1806	34.3663	41.2578	37.5762	4.23557	2.90248	4892	1443
H09-NED_24	45.736	44.1452	51.1214	51.9335	39.3654	42.1875	62.4634	61.4455	65.9772	61.1183	4.36258	2.90074	4818	1444
E09-FAM_43	67.6005	64.7032	72.4171	80.8222	53.554	58.2239	86.4481	87.3418	98.2401	103.262	8.44942	2.89856	3123	1445
B02-HEX_33	10.9643	11.7203	17.8946	20.3635	22.9338	26.4657	31.5584	31.4881	27.455	30.4824	3.68708	2.89616	5259	1446
F02-HEX_82	20	20.2641	23.2209	23.536	16.5985	15.7084	11.1684	6.98324	9.35466	10.6844	2.45543	2.89608	6391	1447
F02-FAM_19	24.499	23.2035	27.5141	24.5455	30.7491	35.3584	49.1549	47.1132	46.9385	47.8861	4.505	2.89488	4749	1448
H09-FAM_1	30.6776	31.7044	22.7197	25.3255	25.9254	29.4594	41.576	43.1526	42.1974	42.4169	3.44277	2.89403	5426	1449
D08-NED_84	8.81764	11.9768	13.4531	14.6314	19.5744	18.0812	40.8961	35.8947	33.411	36.268	4.86647	2.8925	4519	1450
E02-HEX_108	451.467	483.804	532.694	550.948	388.271	375.009	244.63	220.862	299.64	236.139	56.0143	2.89234	92	1451
A04-FAM_123	16.9019	18.7424	11.5409	11.8065	11.1375	10.035	6.41241	7.97818	6.51017	5.50757	2.08421	2.8919	6873	1452
C01-HEX_168	30.2174	26.8527	31.8461	33.2201	31.2193	27.8043	69.2565	75.4489	47.6779	54.7759	7.92426	2.88973	3294	1453
H03-HEX_86	12.2173	12.0957	18.3454	18.9513	28.0378	27.8863	16.1254	13.8266	13.2234	17.7821	2.84298	2.88923	5962	1454
H08-HEX_55	18.9387	17.4443	24.9886	28.7713	33.8297	39.8041	51.3564	48.1583	51.8784	50.2358	5.96175	2.8883	4013	1455
C03-HEX_32	54.472	59.0388	87.5406	92.1819	83.2982	83.2084	125.165	117.684	118.941	137.053	13.3069	2.88766	2055	1456
C05-FAM_112	47.4386	54.5898	48.3112	52.0009	49.3999	50.2452	99.4761	102.764	111.339	99.1518	10.2631	2.88569	2663	1457
C05-HEX_69	209.887	216.76	120.885	150.966	137.557	156.797	64.6179	59.7893	41.4768	60.1103	27.3093	2.88558	674	1458
C03-NED_54	20.2966	18.2795	32.007	34.8907	25.1865	26.4071	18.3405	17.9878	17.1898	18.3903	2.93327	2.88547	5869	1459
G08-HEX_125	14.1382	13.8259	10.4067	11.2208	10.5572	11.5411	21.782	21.6268	18.7682	21.8409	2.02998	2.88516	6942	1460
C02-HEX_85	77.6889	79.7123	65.3353	64.8259	50.7975	52.6416	65.0437	59.5663	55.5768	58.948	5.166	2.88511	4351	1461
E07-NED_4	194.845	191.205	147.076	160.428	118.993	122.579	214.894	196.304	176.762	179.171	16.1601	2.88487	1626	1462
B01-FAM_16	104.249	99.015	111.572	109.09	105.686	102.039	180.528	191.013	198.523	177.917	16.3829	2.88443	1591	1463
E01-FAM_40	51.1827	50.5495	59.2734	56.5776	64.8512	58.5285	35.9553	38.0303	27.4333	31.5066	5.99508	2.88391	3999	1464
C08-HEX_103	9.59858	8.89684	16.6007	18.9196	17.1465	15.3431	36.9989	33.2924	32.5329	36.7051	4.6448	2.88321	4646	1465
C07-FAM_49	13.4371	14.8391	20.584	19.6641	20.9232	20.2745	20.3665	20.2378	21.0072	20.7902	1.30012	2.88296	8178	1466
D12-NED_70	16.8583	17.379	58.3181	60.5034	64.6633	81.4868	68.4231	65.6781	90.5112	79.4852	12.3215	2.88271	2238	1467
A06-NED_80	9.59677	9.20267	15.5474	17.2073	13.7996	11.0437	6.2484	5.825	4.90978	5.22839	2.04242	2.88048	6922	1468
A04-FAM_64	94.6833	96.1603	102.922	109.94	92.4484	87.958	68.5327	62.796	63.3319	65.2927	8.01172	2.88002	3269	1469
E08-HEX_68	120.833	126.485	104.877	107.985	109.246	110.079	349.245	296.167	349.58	303.999	40.7076	2.87874	258	1470
F08-HEX_25	37.3711	34.546	27.1487	27.6995	35.4139	33.0237	57.9592	51.9565	45.4806	47.2382	5.16715	2.8787	4350	1471
F10-NED_72	47.3714	50.3289	59.3613	56.4065	67.0039	64.4603	41.6528	44.2069	45.2476	45.0543	4.36835	2.8784	4817	1472
A02-HEX_185	15.044	17.0485	34.8436	36.5191	37.2363	36.1408	61.5185	60.8874	69.4736	52.6831	8.14998	2.87699	3217	1473
G08-NED_49	50.0377	49.6886	40.1458	42.608	59.6024	60.2787	66.6771	62.0921	61.1923	64.4303	4.41907	2.87678	4791	1474
A04-FAM_107	57.2694	52.9346	72.0205	76.9509	80.0006	76.7827	88.331	95.9097	96.8941	97.5399	7.9692	2.87622	3280	1475
D08-HEX_52	55.6251	53.6939	56.5996	58.8886	66.7434	64.1406	37.7033	41.5727	39.9444	37.4951	5.05631	2.87568	4417	1476
E08-NED_100	49.97	54.3417	39.0956	38.4182	28.3054	28.4548	72.5145	65.3646	81.8739	70.6652	8.90404	2.87498	3016	1477
E01-FAM_94	216.335	212.936	149.982	172.053	119.106	109.54	123.856	126.161	127.11	115.094	18.6681	2.87424	1340	1478
F12-FAM_45	19.1876	17.3488	36.0002	35.9453	30.8944	32.4703	24.626	27.9817	28.0199	29.9091	3.30172	2.87312	5549	1479
G04-HEX_41	18.5373	18.9265	20.4833	21.767	30.29	30.4694	12.7596	8.944	9.50389	13.4489	3.29235	2.87288	5558	1480
F08-HEX_73	185.833	204.925	174.564	177.951	199.25	201.759	290.212	265.517	273.532	273.876	19.4314	2.87232	1268	1481
B09-NED_115	36.6618	37.2203	23.8138	24.8235	25.3126	24.8907	36.9764	38.2432	43.2502	38.3795	3.15068	2.87037	5675	1482
E09-NED_90	13.175	12.331	9.00968	10.8305	10.7621	11.4794	18.3911	19.5891	20.9595	20.2664	1.96684	2.86762	7040	1483
D07-NED_25	575.4	576.017	537.777	560.183	513.605	560.502	387.407	368.716	330.033	356.156	44.1905	2.86721	197	1484
B03-FAM_17	27.382	23.8275	20.4959	20.981	16.7448	18.0566	12.2508	10.6948	13.6206	13.6864	2.6163	2.86606	6205	1485
D08-FAM_75	27.3992	30.9035	45.0383	38.6617	25.6091	26.6351	9.19304	11.5428	14.093	11.8085	5.44488	2.86482	4223	1486
F11-FAM_35	23.6127	25.6292	13.8924	15.0194	22.7723	20.1557	10.1832	9.67908	8.67219	9.96637	2.78331	2.86304	6019	1487
F08-HEX_154	13.4796	12.7513	18.6755	19.3167	21.0619	22.0793	36.6715	32.4946	32.1421	36.1955	3.97959	2.85946	5042	1488
H06-NED_41	20.9872	17.5542	24.6884	26.888	32.9703	31.7038	10.7325	11.5658	11.0307	13.7809	3.74904	2.85852	5211	1489
H11-FAM_1	27.8749	27.4776	29.9793	29.9124	30.122	31.7057	32.8765	33.6804	34.1421	33.8637	1.24005	2.85836	8312	1490
B08-FAM_24	308.21	274.709	348.616	318.355	271.236	270.651	197.622	200.437	192.11	188.359	27.2687	2.85685	675	1491
E05-FAM_46	15.0277	15.3418	9.00205	8.51903	12.7319	12.2074	9.73614	8.04553	9.19278	9.36208	1.20098	2.85555	8397	1492
F06-FAM_40	13.5464	13.3264	28.1004	23.9536	28.2882	26.1808	38.2506	36.3124	39.1583	35.6891	4.42512	2.85508	4789	1493
E06-HEX_139	21.6732	20.9451	33.5992	34.9764	20.7903	21.7505	20.5371	18.8703	25.2919	22.8002	2.7416	2.85505	6069	1494
F08-NED_88	100.085	107.11	85.1189	89.0529	96.1916	93.6459	62.872	62.6178	68.1317	61.642	7.77707	2.85313	3343	1495
A08-FAM_33	38.6926	34.5003	24.8606	28.5888	18.4778	23.4785	7.22057	8.47953	8.20534	8.13627	5.02125	2.85304	4437	1496
H08-HEX_102	104.163	109.946	146.217	154.85	135.711	154.256	291.781	270.943	292.819	260.2	31.9627	2.85252	470	1497
B04-NED_103	95.4838	109.251	108.305	113.834	70.4642	88.4087	38.5113	38.0402	31.1698	32.701	14.3582	2.85183	1898	1498
B03-NED_85	112.099	102.586	110.428	100.325	123.24	113.236	44.5559	35.5374	34.5008	30.6591	15.1316	2.85167	1794	1499
E05-FAM_103	15.1694	14.2173	14.8624	15.4706	12.5509	12.3359	8.84525	8.04553	8.2352	8.9935	1.26413	2.85158	8258	1500
D05-FAM_55	153.463	151.474	262.47	240.267	359.11	383.694	203.804	173.773	216.441	186.63	39.7588	2.85056	276	1501
H07-NED_43	97.7746	99.6012	75.7251	85.3123	69.4608	72.331	130.766	132.819	127.569	143.24	12.1139	2.85015	2272	1502
E09-NED_33	142.917	133.261	176.024	180.581	155.903	151.133	127.721	115.624	103.689	108.463	13.6778	2.84889	2007	1503
A04-HEX_40	342.031	348.853	249.884	273.622	336.641	285.345	128.893	102.54	120.956	115.083	41.0024	2.8478	255	1504
E08-FAM_43	44.2579	42.5127	30.0048	28.7906	38.7614	36.0272	16.2661	12.815	16.6625	11.173	4.97785	2.84767	4457	1505
A09-NED_140	74.0206	75.6742	78.3197	89.2758	63.1098	69.2959	144.038	146.125	147.522	129.201	14.5626	2.84547	1865	1506
G04-FAM_66	113.688	115.761	77.8153	86.314	90.0042	88.4737	77.4339	75.9147	79.1628	73.7688	7.30422	2.84529	3500	1507
G04-FAM_9	290.028	278.586	374.737	362.293	313.44	323.706	329.031	336.214	346.89	346.356	16.4099	2.84433	1588	1508
A09-NED_122	47.2415	50.3919	74.4612	74.9724	60.2992	68.837	39.4558	36.3894	37.4714	33.133	7.25821	2.8433	3520	1509
A06-HEX_136	23.3769	23.3694	28.35	31.1459	29.3047	24.3696	9.55889	8.54418	4.99174	7.85137	3.89221	2.84066	5101	1510
H11-FAM_37	17.2396	18.3184	20.7549	18.963	15.0931	14.5232	33.2319	36.7508	33.5306	36.6779	3.76128	2.84002	5203	1511
G04-NED_80	177.256	181.245	182.729	191.44	215.144	212.572	145.761	130.762	141.75	134.228	14.4429	2.83898	1882	1512
G08-HEX_64	56.3957	58.4755	50.7625	52.8874	42.5414	44.6067	73.7291	70.411	66.7124	71.3307	5.43439	2.83669	4226	1513
B03-NED_2	5.8711	7.20611	12.9915	13.5195	10.5422	10.4736	16.7449	15.2303	14.426	15.6917	1.73003	2.83603	7360	1514
D03-NED_128	9.26034	9.65917	10.9125	10.8801	8.47474	7.65571	21.0478	18.0903	14.7767	16.3064	2.12246	2.83553	6814	1515
C06-FAM_9	37.0357	34.0407	38.8197	33.465	31.8772	31.6985	76.5523	67.1346	75.7294	72.5504	7.78855	2.83523	3341	1516
B10-FAM_7	15.5762	14.7802	19.0524	19.8794	13.5972	12.6269	11.8969	12.0213	11.3199	12.3984	1.44072	2.83371	7885	1517
A04-NED_136	13.9873	18.8251	20.1711	18.0508	29.3856	27.8242	47.1496	42.3469	50.6286	55.6539	6.40862	2.8315	3829	1518
A03-FAM_11	61.0752	60.751	89.1892	88.4567	113.586	120.406	170.943	149.714	201.186	168.405	22.8983	2.83097	964	1519
D11-FAM_77	460.807	487.477	499.541	524.104	474.671	495.321	355.832	348.84	365.415	366.229	30.8317	2.83037	509	1520
H01-FAM_49	76.201	73.6302	49.0461	56.3003	50.9898	53.2359	38.5403	37.1664	44.1262	39.0367	6.87074	2.82792	3647	1521
D11-FAM_111	127.852	148.602	163.195	155.234	184.085	168.389	47.4325	54.387	26.1881	45.1448	22.7561	2.82714	984	1522
D03-NED_75	73.9158	74.9364	91.5702	88.8067	86.5008	92.4475	156.787	150.692	143.974	169.313	15.425	2.82454	1741	1523
F05-FAM_15	281.026	254.008	520.072	457.667	385.806	384.352	258.047	235.569	246.843	236.36	45.9071	2.82377	166	1524
A08-HEX_169	229.692	227.408	102.676	116.451	123.645	137.357	165.312	155.424	162.8	142.848	21.7988	2.82278	1056	1525
D09-NED_117	32.9927	33.6905	26.9352	28.025	24.2568	23.6349	35.5787	34.73	39.4098	35.8191	2.62222	2.82245	6200	1526
G02-HEX_42	96.5039	110.252	157.506	148.232	156.811	178.038	220.728	231.706	208.888	215.21	22.6623	2.82239	991	1527
A03-FAM_113	26.7415	24.5624	18.2346	21.0763	17.1007	16.9563	11.3323	12.4124	13.8293	13.1668	2.55239	2.82105	6282	1528
C08-HEX_69	36.2613	34.258	44.407	37.0299	28.1405	25.1626	10.4251	11.3022	9.93683	11.6998	5.30371	2.81932	4287	1529
F12-FAM_31	10.549	12.3268	22.1005	21.6057	17.5699	17.3611	14.3899	14.0673	12.9792	15.401	1.92412	2.8186	7097	1530
C03-FAM_84	30.8679	31.1125	39.6369	42.787	40.3484	40.9929	43.2436	44.5981	41.1681	40.0734	2.50497	2.81841	6341	1531
E06-HEX_68	10.0339	11.3244	10.9468	14.722	11.3488	11.8274	52.1156	48.7142	41.3868	52.3838	6.79106	2.81782	3691	1532
H11-FAM_47	389.648	376.391	329.004	336.654	379.897	409.173	286.292	287.586	287.405	289.952	20.8968	2.81659	1133	1533
B08-FAM_60	402.207	407.359	316.759	308.554	354.617	344.059	362.727	379.644	342.498	337.07	17.9485	2.81637	1418	1534
A03-NED_88	11.5029	12.1779	16.3777	18.9655	14.967	14.8339	8.47403	7.96355	10.4977	9.65635	1.75805	2.81577	7329	1535
E02-FAM_28	182.208	173.329	243.886	209.43	238.141	228.308	373.317	357.086	328.85	353.593	34.842	2.81565	385	1536
D10-FAM_37	24.1613	24.5461	17.1083	19.6301	13.6154	15.8319	28.7754	28.4272	28.3682	30.2156	2.69608	2.81508	6113	1537
A08-NED_72	128.441	128.13	210.856	200.924	174.045	181.38	227.027	221.209	218.367	247.557	19.9232	2.81497	1227	1538
A08-FAM_67	104.518	105.353	112.07	119.354	92.1372	89.4373	166.708	174.436	195.903	168.513	17.21	2.81451	1490	1539
C04-FAM_65	77.3299	71.5112	50.4471	55.47	73.0344	71.5793	89.2824	82.9326	90.3903	90.6104	7.10982	2.81407	3557	1540
E08-HEX_72	55.4913	61.3261	12.838	16.6356	18.0864	22.4286	19.2194	15.8319	15.2868	19.8795	7.09485	2.81311	3562	1541
B01-HEX_6	53.0848	49.8847	135.221	101.072	125.092	116.359	282.282	256.652	317.303	267.819	41.8411	2.81304	244	1542
D11-FAM_51	29.1019	26.1308	33.0777	33.0439	30.2176	29.4663	19.5725	18.0336	21.9249	23.7991	2.68455	2.81244	6123	1543
C04-HEX_63	45.8438	52.7754	75.9305	79.9916	51.9255	51.7216	50.7334	42.1351	35.8045	33.9185	7.88172	2.81133	3310	1544
B07-FAM_35	6.69975	6.82526	6.77916	6.38592	7.76961	8.78204	10.1925	10.0975	10.3187	10.1156	0.693618	2.8099	9611	1545
G08-NED_4	101.52	101.69	107.765	84.5773	118.107	109.448	23.9875	14.6833	22.9084	16.6893	14.8465	2.80941	1827	1546
C04-NED_78	164.2	161.162	179.075	183.188	135.693	155.626	104.57	95.5977	101.175	95.568	15.4945	2.80921	1724	1547
G10-NED_58	15.0604	13.8899	15.481	15.8142	15.1467	14.7811	19.7063	21.3076	22.5218	23.2997	1.6079	2.80795	7546	1548
H04-FAM_39	423.655	430.41	338.797	351.247	299.506	320.496	356.725	349.506	359.238	347.704	22.6078	2.80774	996	1549
D05-NED_96	131.288	122.641	98.0984	104.554	157.386	180.306	68.598	52.6228	55.5726	58.0261	19.9029	2.80701	1229	1550
A09-HEX_42	61.1289	62.9082	56.2009	55.1534	62.6016	66.5153	86.49	79.9739	81.5806	80.954	5.29918	2.80689	4294	1551
C07-HEX_132	89.5615	90.205	51.9066	70.2635	76.9901	77.4204	197.031	169.449	192.696	177.28	22.0618	2.80677	1034	1552
A10-FAM_27	21.2403	20.4541	26.3062	30.292	21.8853	23.0619	15.5207	15.8318	14.9815	15.3427	2.48436	2.80603	6367	1553
C04-HEX_110	8.33524	9.402	14.2435	12.112	12.4054	12.4686	31.5081	25.2435	29.2755	30.3018	3.74088	2.80367	5217	1554
G08-HEX_88	135.884	147.368	113.997	118.342	112.61	108.614	170.065	166.659	162.259	168.183	11.0709	2.80124	2477	1555
A04-FAM_124	21.9068	21.1063	8.95526	10.2786	9.39042	9.27475	10.1797	13.0396	11.5034	10.4564	2.18201	2.80107	6721	1556
F02-HEX_103	5.66802	6.57424	11.6813	13.0592	19.5193	17.7733	14.3397	14.6182	13.0965	15.1129	2.25701	2.80055	6616	1557
C04-NED_112	45.687	45.8932	60.2265	64.578	56.2691	62.3556	81.5876	77.6487	75.5041	78.0037	6.42048	2.80048	3824	1558
C08-FAM_85	136.502	126.723	130.087	137.003	126.256	122.495	202.74	192.262	236.141	215.771	19.1302	2.80009	1291	1559
B01-FAM_25	12.4441	15.2123	22.865	23.45	16.919	18.2644	11.7442	11.7281	12.7105	11.6543	2.10743	2.79889	6836	1560
A10-FAM_8	23.6505	27.0759	11.0866	11.2345	13.8256	14.3709	30.0582	26.0362	32.2922	30.267	3.71268	2.79885	5239	1561
F09-HEX_109	36.5842	39.1567	32.1828	31.1447	73.3867	76.5918	50.9651	54.0061	44.6652	56.7005	7.91124	2.79882	3298	1562
F07-NED_50	366.914	361.992	334.404	356.834	305.343	314.046	257.438	239.551	247.735	240.996	23.0414	2.79872	957	1563
E04-NED_69	23.4755	23.4812	17.865	20.2597	25.5315	22.9702	94.6329	81.1337	76.8745	93.1905	12.2361	2.79862	2248	1564
F07-NED_97	48.907	46.7863	52.1928	53.2044	56.3605	63.5029	90.6336	104.627	105.113	101.377	10.2919	2.79766	2656	1565
A06-FAM_42	87.2161	91.3114	100.698	106.557	103.372	106.389	130.752	128.583	144.182	134.107	9.54409	2.79736	2837	1566
E05-FAM_111	13.2555	13.4944	10.6333	11.177	12.6716	11.8862	17.3087	18.9812	17.0449	17.471	1.37722	2.79253	8007	1567
A06-HEX_110	19.2613	21.2735	36.7589	37.7451	52.8927	45.2503	23.0749	20.1581	23.3824	24.4145	5.24758	2.79203	4319	1568
B11-FAM_49	96.8604	100.318	118.444	125.947	84.8677	87.6573	135.811	131.513	132.569	139.814	9.56628	2.79172	2825	1569
B01-FAM_9	79.5172	67.6003	57.9656	57.5279	61.1092	57.6612	26.3452	27.911	31.7411	25.5789	8.37487	2.79051	3138	1570
B09-NED_113	80.9399	86.391	122.779	138.775	118.126	120.916	164.132	185.361	169.146	168.443	17.0094	2.78992	1519	1571
B08-HEX_158	16.3641	17.2178	19.8877	16.3919	25.3554	24.2273	42.5002	38.7534	36.1032	38.9656	4.3433	2.7889	4826	1572
F06-FAM_56	15.3134	16.1177	23.5776	25.1742	26.7492	26.258	28.2405	29.8699	32.8601	29.53	2.91548	2.78812	5890	1573
B08-FAM_65	18.9139	19.9132	16.7589	15.2749	14.0613	14.626	9.45259	10.3028	5.76569	8.17965	2.18308	2.78731	6718	1574
E11-FAM_27	50.8212	60.1786	53.4816	58.5152	51.5077	56.4079	11.3741	12.7825	10.1448	12.2033	7.86376	2.78542	3315	1575
E11-FAM_42	156.437	164.219	150.916	170.752	127.849	134.018	80.4613	76.3497	80.0404	84.0308	15.4559	2.7829	1733	1576
D07-HEX_191	44.2148	49.2807	68.2199	74.5226	81.13	83.8482	143.738	118.7	138.686	132.619	16.1729	2.78217	1623	1577
B11-NED_19	275.063	255.729	287.726	312.407	265.954	290.4	504.465	494.299	488.886	448.563	43.6235	2.78187	208	1578
C07-FAM_50	150.102	156.994	210.341	223.433	212.744	219.924	248.246	259.585	294.817	268.248	24.2091	2.78154	873	1579
C11-FAM_46	55.3989	48.4007	60.0072	67.3921	71.7495	69.6276	37.4312	36.1561	35.2262	34.8624	6.67017	2.77825	3737	1580
C05-FAM_46	44.8536	46.3896	41.1099	44.0991	46.0968	48.4735	25.1829	27.6609	28.078	26.8364	3.93409	2.77784	5073	1581
D10-HEX_12	113.201	99.7536	184.616	187.239	120.981	143.057	77.1119	80.414	84.692	97.8243	19.381	2.7767	1271	1582
H08-FAM_54	129.817	140.865	161.603	155.84	204.362	225.63	241.971	249.907	276.793	256.023	24.5441	2.77543	850	1583
H08-FAM_17	200.408	197.179	238.136	230.174	211.933	193.17	165.564	157.314	134.16	144.334	17.9872	2.77437	1413	1584
A10-HEX_166	67.5878	68.6128	77.9849	85.9999	55.4618	69.2578	122.957	121.388	124.08	117.984	11.0126	2.77327	2495	1585
D04-FAM_13	5.66259	5.74459	10.13	9.92322	7.19606	6.37451	6.10304	5.40345	4.58154	5.35261	0.926317	2.77233	9038	1586
H11-FAM_44	14.5807	15.0349	13.495	14.0438	12.1387	12.3413	13.8615	13.8629	12.1281	11.9133	0.545784	2.77203	9980	1587
B07-NED_58	36.3361	38.4684	34.2518	33.7717	27.8014	33.7922	64.0056	63.7115	63.0366	73.176	6.84095	2.77169	3661	1588
F05-NED_20	6.53095	8.69314	13.0516	11.6462	9.15011	7.77708	27.9322	26.023	24.3892	27.4231	3.32396	2.77093	5520	1589
D10-FAM_109	9.93615	10.5505	23.369	22.6591	19.9961	16.1219	17.7674	17.1232	16.4859	15.809	2.35887	2.7702	6500	1590
D08-HEX_171	154.897	175.117	121.144	130.763	103.64	114.899	193.564	192.332	182.734	183.193	15.7069	2.7656	1689	1591
B06-HEX_62	46.3695	48.9607	58.6748	56.3306	90.2786	77.8764	164.347	135.729	151.5	161.094	19.6408	2.76559	1247	1592
A12-FAM_2	23.6376	21.8176	33.29	34.5048	22.1111	17.1031	10.2248	9.93926	10.7928	14.6498	4.10695	2.76403	4962	1593
D06-NED_77	152.298	193.334	408.41	505.033	247.627	266.717	83.8586	108.444	95.287	90.3937	61.3583	2.76332	72	1594
A05-HEX_183	179.952	192.592	140.578	147.176	101.123	92.6318	124.123	132.091	131.461	121.402	16.6908	2.76295	1563	1595
C05-HEX_57	40.5517	42.3524	25.5222	23.9784	30.3038	34.0824	93.1045	72.117	73.3755	71.858	10.4335	2.76179	2625	1596
E02-HEX_72	56.5841	62.5842	33.1427	34.7739	32.1565	29.0679	8.71815	19.4976	14.7412	12.7643	6.88902	2.76089	3641	1597
H01-HEX_172	36.4545	40.5377	33.4542	33.2766	32.5673	34.5302	18.8415	16.2321	22.8109	20.9074	3.86033	2.76075	5124	1598
E08-FAM_70	72.0618	69.0928	59.5818	70.5438	66.5976	75.6755	23.1715	22.5674	23.7374	22.6253	8.87395	2.76074	3023	1599
B09-FAM_48	19.4534	20.3074	13.5219	13.1888	12.8145	14.5991	13.4122	14.5447	11.7168	11.7805	1.53478	2.75912	7701	1600
G10-FAM_40	111.314	125.086	76.6023	75.8692	76.8138	74.2127	54.1409	61.8995	41.7583	53.1548	12.6675	2.75906	2174	1601
D07-NED_38	154.619	145.575	216.883	220.865	208.176	213.366	211.807	208.732	207.673	193.704	13.246	2.75839	2067	1602
A03-HEX_102	404.233	407.191	396.393	411.483	478.758	490.119	525.299	510.804	528.424	555.24	26.7847	2.75749	699	1603
F05-FAM_48	77.3373	77.1978	148.621	143.644	178.45	157.729	174.781	157.169	153.501	156.637	17.1353	2.75714	1498	1604
E05-FAM_7	347.479	302.9	547.192	491.037	406.456	411.134	252.249	241.756	264.037	240.318	50.2502	2.75618	131	1605
D11-FAM_19	183.849	202.17	149.44	154.947	147.54	162.999	307.165	337.963	317.215	336.868	32.3583	2.7555	452	1606
F08-FAM_39	28.8855	31.8086	45.7071	49.5968	65.561	71.054	71.486	78.6383	76.6502	82.4508	9.03511	2.75487	2975	1607
C01-HEX_126	95.0104	105.029	62.6648	68.9593	80.4497	78.4186	107.186	108.834	102.346	100.669	8.01658	2.754	3266	1608
H08-HEX_82	44.6685	44.9779	63.6533	68.2782	56.0887	60.8283	34.2138	35.1765	28.7025	35.4658	6.24217	2.75381	3903	1609
A03-NED_123	69.7267	71.3823	46.7417	44.0948	72.4897	77.878	47.7109	47.3035	49.1971	44.0064	5.63245	2.75331	4125	1610
B08-NED_147	375.939	367.382	341.369	362.813	388.767	348.698	227.962	228.374	233.277	236.511	27.5064	2.75287	662	1611
A12-FAM_47	254.145	272.107	241.606	259.65	205.803	221.268	133.867	128.789	139.465	128.289	24.6487	2.75216	841	1612
B11-FAM_47	42.3148	45.0368	65.4638	61.0915	68.864	64.2702	38.2757	36.4519	44.7045	46.2025	5.51951	2.75149	4186	1613
H09-NED_78	27.5535	28.2612	32.6882	32.9137	24.9558	27.2812	37.8068	41.5314	40.0229	39.8916	2.64726	2.7508	6171	1614
A03-NED_151	34.0361	36.4571	25.7985	25.2083	31.8651	31.1221	17.2329	20.3867	14.9459	17.7647	3.44101	2.74667	5430	1615
D07-HEX_77	14.7068	16.6633	20.725	21.7285	7.12684	10.393	79.1194	59.1258	59.8846	64.7578	9.96206	2.74552	2734	1616
E02-HEX_131	167.34	187.961	107.061	104.503	170.162	161.808	282.93	251.596	305.831	273.873	33.8329	2.7452	410	1617
G10-HEX_102	18.0095	10.6797	14.3766	16.4146	22.3158	28.7581	165.788	137.788	160.822	133.825	21.0747	2.74512	1115	1618
C03-NED_81	23.7242	23.6361	36.1992	38.2722	36.7094	36.2022	23.3425	19.9541	22.6965	24.6799	2.92326	2.74174	5881	1619
E12-FAM_47	343.621	320.984	307.22	308.837	278.825	281.605	181.548	202.411	181.991	206.486	26.301	2.74122	733	1620
D02-FAM_95	117.055	117.409	88.508	93.6058	81.1654	77.5653	89.4562	91.829	105.367	97.2547	7.25834	2.74101	3519	1621
B07-NED_95	15.8109	16.3259	14.7022	16.4892	9.57096	9.26067	12.0159	11.9811	13.7775	14.5636	1.26775	2.74037	8249	1622
C05-FAM_20	698.234	688.581	651.677	632.589	580.834	597.627	497.528	475.407	541.781	502.6	39.8146	2.73931	274	1623
C11-NED_71	39.7244	45.6696	50.9044	52.2061	43.3979	40.1163	19.8612	25.4571	20.2112	20.2582	5.6524	2.73903	4117	1624
A11-FAM_95	263.926	273.164	196.444	204.894	194.849	193.828	200.297	198.255	213.942	196.376	14.3172	2.73895	1905	1625
B07-HEX_82	112.504	129.425	126.01	132.043	262.507	243.571	322.909	309.789	255.844	301.73	35.5392	2.73864	364	1626
D04-NED_102	13.7654	14.7687	13.9318	13.4983	11.8419	12.4415	7.41212	8.32675	8.28324	7.93048	1.20177	2.73854	8396	1627
C05-FAM_9	29.4832	35.3779	38.5231	30.1018	52.6296	48.19	71.413	72.8049	80.0838	76.525	8.13681	2.73664	3224	1628
A06-FAM_131	16.7407	16.3991	19.9742	18.5375	15.9488	16.4949	10.4363	10.9374	10.3527	11.9581	1.60599	2.73487	7548	1629
A04-FAM_105	18.3787	18.4047	44.6502	35.5585	31.3014	29.8768	10.2599	10.0371	9.48083	14.2079	5.14214	2.73455	4364	1630
A08-NED_84	252.82	269.203	355.348	360.086	323.207	338.089	208.394	219.319	249.718	222.208	27.1413	2.73308	679	1631
G04-HEX_22	35.8914	39.1247	23.9364	25.065	22.1566	22.852	30.3834	28.0107	27.5699	27.2357	2.8494	2.73287	5958	1632
D09-FAM_105	37.0587	36.2108	34.3194	39.3128	39.9777	39.8492	20.3316	21.7743	14.9664	19.3342	4.11263	2.7327	4960	1633
A11-FAM_75	99.3354	102.764	131.723	136.049	97.6997	100.094	80.0475	83.4356	91.8731	78.4169	9.8278	2.73185	2767	1634
D09-FAM_6	42.033	39.5864	40.0283	43.0633	23.7706	27.0662	18.3641	15.3502	20.2717	21.2621	4.47139	2.73168	4770	1635
C03-FAM_17	46.1858	42.893	35.6651	29.4687	25.0384	26.114	70.5636	67.2429	63.5796	72.132	7.85779	2.73078	3319	1636
A03-NED_34	29.3877	33.3169	43.4082	47.5718	49.522	52.2095	27.9144	28.6688	31.7601	31.9176	4.24656	2.73045	4884	1637
F04-FAM_39	44.7496	40.4701	34.9492	34.1647	44.4581	43.7972	59.053	61.7182	59.0879	54.0989	4.89072	2.73015	4508	1638
D01-FAM_39	294.28	274.67	227.742	237.332	215.097	234.148	175.311	170.819	190.092	185.113	21.1997	2.72958	1099	1639
C09-FAM_27	26.211	24.0994	17.3887	17.4574	18.4632	19.0328	15.4205	14.469	17.2796	15.6902	1.93033	2.72925	7088	1640
E08-HEX_111	159.141	184.088	301.792	302.359	297.653	282.751	246.924	232.738	207.54	220.544	24.4541	2.72907	858	1641
A01-FAM_36	37.8807	36.1123	54.8657	50.5523	56.2817	52.6897	60.8975	60.1942	53.6728	55.5159	4.48688	2.72529	4756	1642
C02-HEX_53	8.16297	8.20958	2.8267	3.37359	3.22714	2.35616	10.8211	11.3497	11.4756	9.16418	1.41292	2.72486	7942	1643
D03-NED_98	23.6931	26.4848	23.1693	24.0209	16.4381	17.4988	47.704	40.884	44.0139	47.4106	5.26145	2.72441	4310	1644
C05-NED_12	12.8975	13.0393	19.0061	19.7252	25.7752	28.2419	12.7393	14.7702	13.3845	15.315	2.57702	2.72402	6250	1645
A07-HEX_45	163.044	153.049	132.926	134.104	154.845	156.933	295.758	238.069	287.443	280.322	28.0778	2.72377	630	1646
C02-FAM_60	91.392	98.9147	114.346	129.451	203.63	208.773	142.629	132.861	140.379	160.51	20.3512	2.72313	1192	1647
E06-FAM_19	11.7984	10.9811	7.88741	7.79678	8.63207	7.73789	5.82984	6.35551	3.95306	5.17326	1.21893	2.72108	8350	1648
H01-HEX_80	29.1856	28.309	22.1796	23.2291	22.7727	24.7607	14.047	10.6963	14.435	13.1878	2.93817	2.72065	5862	1649
D08-HEX_148	41.1856	44.1465	25.4244	30.6523	28.1972	26.533	19.3488	17.9497	23.5993	22.3639	4.38789	2.71991	4808	1650
C10-HEX_78	235.178	269.855	241.499	310.239	212.295	193.37	550.974	499.077	555.435	548.186	61.7969	2.71933	70	1651
H03-HEX_90	91.595	90.0698	132.062	141.128	94.8023	94.5164	81.5788	82.6644	62.9044	83.8379	11.6334	2.71804	2359	1652
E07-FAM_62	175.03	175.993	207.995	203.315	252.514	289.033	171.603	178.259	192.958	191.844	18.3687	2.71458	1374	1653
E08-HEX_98	73.0033	71.9487	82.8547	86.6801	89.2505	92.8113	61.5937	59.5964	54.9902	61.6067	6.22934	2.71425	3908	1654
D08-FAM_9	391.982	365.837	339.247	338.145	328.87	349.325	575.463	555.67	488.299	539.018	42.9971	2.71409	221	1655
F09-HEX_201	31.6921	24.7609	15.7381	21.1092	20.1914	17.1166	112.959	92.1231	98.7247	106.349	13.7801	2.71365	1985	1656
D10-HEX_30	116.598	127.933	78.5798	91.359	115.482	113.548	50.9917	43.3797	45.3157	50.7891	13.4718	2.71327	2029	1657
C06-FAM_48	91.5642	89.1822	99.8309	101.008	98.1148	96.2204	75.0858	77.9578	82.7875	78.6561	4.64129	2.71303	4649	1658
E08-NED_42	91.0924	83.1108	42.1029	45.9605	54.3735	50.2568	44.0295	40.6023	27.4716	36.754	9.66094	2.71287	2804	1659
G10-HEX_136	78.1991	75.1395	128.246	127.723	221.601	208.199	157.946	126.312	154.348	130.901	24.9571	2.71265	820	1660
B05-FAM_80	65.4489	60.7959	72.5527	76.3865	47.5917	45.6948	45.8454	48.7185	47.9901	49.2425	5.29053	2.71221	4297	1661
C09-FAM_120	10.6092	12.0865	9.54828	8.36362	10.2195	9.89704	17.8107	16.536	20.4642	19.0826	1.98015	2.71216	7021	1662
D05-FAM_24	9.08856	10.4373	14.9482	14.2844	11.8869	10.6751	17.5536	17.5707	17.0249	16.1994	1.455	2.71208	7854	1663
F08-HEX_164	54.6623	60.9529	49.1097	47.5629	32.5249	37.0208	62.6991	61.1662	64.2841	66.3438	5.71617	2.71204	4091	1664
D09-FAM_70	27.2758	24.1661	56.0927	53.6449	37.8168	35.9483	26.2344	27.1165	18.5405	26.9908	5.61668	2.70913	4135	1665
A10-HEX_158	7.07315	5.66357	6.978	6.36752	7.82904	4.1912	28.0619	32.7399	27.3732	24.9747	3.76664	2.7087	5197	1666
E11-NED_58	198.554	201.037	143.217	157.593	169.129	163.843	181.563	178.43	188.56	189.07	9.56176	2.70842	2828	1667
D09-FAM_63	18.1563	20.1768	30.2038	32.7495	27.6375	27.1863	16.5932	15.5531	15.9158	17.902	2.85046	2.7081	5957	1668
E09-FAM_51	17.7648	20.0985	26.7146	26.6814	21.6234	19.4595	16.6119	16.8287	16.9806	16.5104	1.8878	2.70429	7146	1669
B12-FAM_5	5.70448	5.88623	10.8977	11.1551	9.06349	10.4169	6.84437	7.4356	7.93764	7.58564	0.980043	2.70407	8919	1670
H03-FAM_74	8.48821	8.64535	8.47933	9.77707	6.74575	6.28301	14.5389	15.5331	14.55	16.2998	1.63981	2.70317	7495	1671
D11-NED_102	32.3981	38.5778	41.184	41.4115	50.4753	42.2226	92.2386	87.0595	89.3902	100.729	10.6797	2.70213	2568	1672
H09-HEX_101	28.4685	30.3822	48.8682	51.2472	35.713	40.2706	17.3815	23.3572	24.4377	23.7218	5.28498	2.70146	4301	1673
A01-FAM_121	7.66127	6.97178	7.31542	8.35688	9.83331	8.01477	17.911	18.8387	16.6523	17.9722	1.97498	2.69771	7030	1674
A09-NED_113	36.7434	35.8093	34.152	34.0711	30.7458	32.0322	27.4045	27.6938	27.4907	24.7597	1.95547	2.69766	7057	1675
H05-FAM_94	58.4709	57.7459	52.2361	56.1488	52.6631	54.442	34.3576	31.0339	37.024	33.4366	4.76282	2.69656	4576	1676
G12-FAM_69	27.8505	26.5061	18.7654	17.3283	25.5247	21.318	11.1632	10.6689	11.0804	9.77841	3.03946	2.69638	5778	1677
H10-FAM_47	10.3968	8.82779	9.89571	10.1485	11.2029	10.2808	17.5571	15.8034	18.4494	18.3403	1.62342	2.69609	7520	1678
F08-NED_87	19.0835	19.4746	10.8202	12.2603	14.5314	12.3196	6.99461	7.97279	8.48262	7.31485	2.09411	2.6953	6859	1679
D03-FAM_4	38.4498	43.6116	55.3944	46.089	40.4273	42.3032	81.0284	80.8034	78.8155	83.2436	7.35068	2.69415	3486	1680
A09-NED_30	44.1276	47.5444	13.9563	12.1338	25.8912	29.6458	38.3827	37.6181	35.4577	28.001	5.7942	2.69373	4063	1681
C04-NED_122	62.4683	65.4205	72.2572	69.1288	60.0743	74.2401	118.021	117.371	121.411	114.053	9.96358	2.69212	2732	1682
E07-FAM_15	54.4635	52.1174	60.3034	63.7384	48.511	43.9153	98.4319	93.2012	116.347	99.5272	11.3636	2.69187	2425	1683
G07-HEX_61	247.76	280.985	550.927	531.591	476.457	414.027	227.24	216.064	209.216	250.998	57.3523	2.69125	83	1684
C03-FAM_34	60.1112	54.5224	49.7691	45.0833	55.1004	56.7068	22.3243	27.4849	18.8946	21.4009	6.63804	2.68903	3753	1685
G06-NED_38	107.608	105.801	97.8502	102.045	84.6409	88.6061	78.9471	71.2539	68.936	70.6837	7.04076	2.6884	3585	1686
H12-FAM_27	26.7212	28.0131	32.531	34.3142	35.2654	35.8101	30.8684	31.4077	31.3182	31.4583	1.58943	2.68762	7584	1687
H07-NED_61	23.0416	19.7652	34.9173	34.246	34.9935	31.159	7.34226	10.0515	7.77656	10.9079	4.2573	2.68716	4878	1688
H01-FAM_52	37.5483	36.8837	42.8309	40.0407	35.4304	33.4029	24.2313	25.872	23.437	25.3016	3.22273	2.68544	5612	1689
D01-FAM_51	20.1562	19.237	19.6243	21.5305	11.8779	12.353	11.9202	12.7986	12.8864	13.1643	1.60259	2.68522	7555	1690
A11-FAM_49	85.4284	82.6813	65.0472	61.5795	59.583	59.5863	60.8361	62.8446	51.4543	58.5344	5.52459	2.68497	4182	1691
G08-NED_79	18.4675	20.6342	15.1212	15.6929	19.2924	17.8711	10.2455	10.2687	11.867	11.1529	1.75322	2.68405	7334	1692
A08-HEX_115	116.504	117.119	138.369	139.819	159.527	137.357	247.134	218.589	243.645	262.751	25.3217	2.68318	792	1693
B04-FAM_14	19.8882	22.2317	18.8685	20.6781	22.746	23.8532	9.11374	8.04546	8.26779	9.70356	2.64327	2.68115	6177	1694
C08-HEX_100	283.099	285.517	345.295	352.897	307.226	313.408	409.544	469.533	449.063	463.632	32.8973	2.68071	440	1695
D01-FAM_99	11.8611	12.2558	5.61711	7.24787	7.00491	6.69991	5.46659	6.22867	5.71183	5.91652	1.12624	2.67823	8578	1696
D05-FAM_84	31.2885	29.0817	52.2835	51.6806	55.6808	49.4868	38.4862	36.0662	42.9354	42.5234	4.23455	2.67633	4893	1697
A12-NED_109	22.2464	17.803	19.1531	17.8796	21.6232	19.698	37.3795	33.9517	40.1399	40.6241	3.95288	2.67633	5060	1698
F08-NED_37	183.056	184.818	219.199	251.999	235.109	234.406	162.386	148.706	135.812	138.818	18.6272	2.67556	1342	1699
A05-FAM_120	15.874	15.816	9.18846	9.26463	9.74124	11.0158	15.8671	14.4385	14.9473	15.6086	1.25208	2.67537	8285	1700
H07-NED_80	13.9871	15.1792	14.6198	16.6184	16.7074	18.3792	7.19542	7.41734	8.68658	9.01372	1.89907	2.67529	7127	1701
A01-FAM_46	23.4804	23.8137	28.457	27.2626	22.3048	22.3375	29.8258	30.3214	29.6577	32.1368	1.66213	2.67435	7471	1702
G10-HEX_95	41.7852	40.9072	49.2563	54.2252	45.5954	47.2171	26.9951	20.5095	22.462	20.3823	5.43717	2.67411	4225	1703
H08-FAM_36	64.7698	70.3917	115.128	115.189	96.7996	87.2184	96.2681	99.9626	94.5173	100.722	8.97494	2.67393	2989	1704
C04-HEX_73	93.2505	116.638	68.5993	80.3402	90.7367	91.344	19.7593	11.7303	16.428	19.8428	14.1116	2.67377	1937	1705
E02-HEX_145	53.9523	57.2734	66.4863	75.4339	56.561	51.2833	88.3737	89.0058	95.3265	92.3813	7.48054	2.67338	3444	1706
E09-NED_96	29.8849	33.8922	34.624	34.2967	30.2961	28.8082	57.8854	62.0162	64.5916	57.7967	5.87681	2.67183	4040	1707
C08-HEX_37	294.238	283.063	147.124	152.976	325.885	344.503	333.399	388.452	394.615	363.954	42.5632	2.67133	230	1708
C06-HEX_67	175.099	193.086	129.828	147.973	219.005	237.787	102.035	96.8708	100.486	90.0774	24.2155	2.67078	871	1709
A10-FAM_60	18.6041	21.7784	26.0438	28.9391	18.4134	18.9559	14.0459	13.4308	13.4992	13.2505	2.62594	2.67039	6197	1710
C05-FAM_128	37.378	43.0314	29.8537	34.6923	16.222	15.5909	18.9795	20.4379	16.9246	17.2144	4.46022	2.66971	4774	1711
B09-NED_79	59.2527	51.4114	56.4831	60.0492	84.0045	89.3286	45.1387	41.8558	44.5754	47.4414	7.96223	2.66824	3282	1712
E03-FAM_12	178.248	160.157	92.3651	100.33	87.4446	94.5028	121.48	124.205	121.988	127.617	14.6264	2.66798	1858	1713
E05-FAM_113	14.177	15.3418	10.6333	11.654	12.1285	11.3079	18.136	18.5125	17.7472	17.3235	1.35586	2.66791	8054	1714
C01-HEX_35	406.482	384.167	410.759	380.378	309.458	330.67	214.501	203.057	223.09	209.413	35.057	2.66752	378	1715
D11-FAM_31	49.1299	50.0611	50.0384	57.6113	49.8502	51.4581	74.0581	76.9051	80.4783	77.7766	5.5977	2.66681	4143	1716
F09-FAM_20	86.2861	90.7332	61.7166	65.283	42.7873	41.0685	58.7984	67.6368	60.7911	66.9329	8.62222	2.66572	3088	1717
E03-HEX_147	373.317	403.117	536.397	562.286	565.78	564.743	530.116	580.351	597.285	602.668	40.4608	2.6657	263	1718
C07-FAM_74	5.89922	6.77439	5.68089	6.47276	5.65078	6.19069	12.295	12.6236	14.7695	13.0628	1.44305	2.66542	7880	1719
H02-FAM_39	117.689	125.816	100.116	111.412	90.3323	97.9288	168.477	163.845	159.433	166.002	13.5003	2.66518	2024	1720
A08-NED_50	367.199	370.135	397.778	406.885	379.095	390.947	473.435	474.101	463.156	431.948	20.4644	2.66517	1181	1721
E09-NED_69	10.2026	10.8167	17.2003	17.3289	13.2684	14.0385	27.0358	31.5337	27.7109	31.9946	3.55137	2.65732	5348	1722
A07-NED_133	4.10691	3.86886	4.45703	3.96446	3.43583	4.01138	6.94479	8.04039	8.38565	8.49489	0.853838	2.65646	9206	1723
C08-HEX_115	31.4028	26.8951	26.1462	29.1383	27.1319	25.4695	52.33	51.2285	49.6842	52.993	4.68751	2.65477	4619	1724
B09-HEX_176	17.7212	21.2064	35.4662	36.7055	34.0395	29.1902	14.2177	12.9006	17.0695	15.9486	4.04422	2.6522	4997	1725
A09-NED_15	19.2169	18.7244	20.524	19.848	14.3083	9.91253	92.6964	94.3289	55.1565	91.3859	13.1756	2.65094	2083	1726
B05-NED_77	8.10144	8.75098	10.6378	9.85573	12.5752	12.653	7.9152	8.77655	8.11786	8.07821	0.855408	2.64961	9204	1727
E09-FAM_24	22.8741	19.6578	15.4534	14.6242	14.5598	14.4402	13.8846	13.9351	12.1662	12.6724	1.67746	2.64959	7450	1728
A07-HEX_187	185.755	213.862	159.345	197.031	178.667	189.884	337.055	332.669	319.066	316.829	28.638	2.64931	603	1729
E03-NED_54	134.222	126.241	119.069	125.152	101.164	97.2632	79.2097	73.6662	62.3573	72.4049	11.6588	2.64892	2355	1730
C06-FAM_74	7.65312	9.70491	8.6891	8.86039	13.6904	14.1617	14.8852	14.6833	15.6781	15.0129	1.23906	2.64719	8316	1731
A09-NED_107	25.0887	24.0742	37.7642	39.2139	24.4433	24.7813	23.69	21.7391	28.8915	25.2099	2.95949	2.64489	5841	1732
D03-NED_127	133.399	143.485	77.8109	86.5459	78.6836	79.4521	90.1776	80.3208	70.2484	75.7851	12.1177	2.64484	2270	1733
A09-FAM_24	21.6487	18.7126	25.2744	25.1579	20.153	20.9733	32.3568	29.6641	35.715	38.0927	3.12023	2.64444	5711	1734
C02-HEX_173	20.9	26.0853	12.8486	13.1636	18.5262	17.6712	26.0292	26.5348	24.8861	24.6442	2.48136	2.64334	6369	1735
F08-HEX_28	200.335	201.94	206.555	218.042	119.568	131.429	121.157	97.7443	106.152	94.6517	20.257	2.64332	1200	1736
H04-FAM_65	78.7178	87.8585	85.3093	92.1188	75.7411	72.6165	43.4718	44.1752	46.65	42.4093	8.38269	2.64312	3135	1737
D09-FAM_87	71.1327	73.8793	100.436	92.6228	98.153	95.9021	36.7281	45.5097	17.3678	33.9863	11.2498	2.64075	2448	1738
F02-FAM_50	32.9569	36.8903	36.9189	35.7273	28.9547	32.0124	51.934	48.8461	53.0066	52.382	4.16442	2.64061	4937	1739
E09-NED_34	19.6822	19.1094	24.7952	21.5167	15.3323	17.475	35.9347	35.1648	32.2454	35.7476	3.51137	2.63748	5373	1740
C04-HEX_158	21.5674	26.7868	20.6322	26.0539	31.9882	27.9851	88.828	74.5106	68.4499	70.7695	9.92978	2.63691	2746	1741
G06-HEX_31	338.312	308.648	271.55	285.247	244.324	231.781	356.554	361.584	329.111	325.104	23.1517	2.63532	949	1742
E04-FAM_11	792.499	759.577	632.272	639.455	686.58	673.718	567.061	578.884	593.182	547.461	39.7278	2.63256	277	1743
A01-HEX_154	65.7774	71.0111	78.8144	79.4874	88.2656	77.8815	33.5087	41.2251	33.8047	35.7465	8.76685	2.63224	3056	1744
E04-NED_110	6.69258	6.08377	4.8194	5.93959	10.7957	9.60999	58.6675	54.7733	33.3123	54.0923	8.34706	2.63175	3151	1745
B08-FAM_41	38.1143	35.7498	77.9064	74.72	75.7339	85.3879	151.494	167.968	126.765	161.094	21.8666	2.63096	1046	1746
A10-HEX_67	243.281	255.603	275.746	268.587	305.918	305.133	274.835	267.823	284.201	281.324	10.9617	2.63013	2506	1747
B03-NED_87	81.1777	79.1862	58.6201	62.426	66.891	73.0114	119.325	105.187	102.112	103.887	9.69991	2.62879	2795	1748
H09-FAM_28	21.0024	24.2713	7.0267	8.76652	9.07752	8.66095	10.505	11.8402	12.6762	11.5067	2.59507	2.62869	6228	1749
C03-HEX_114	205.862	191.598	127.602	126.316	103.245	96.5517	151.994	167.645	168.19	152.912	18.4495	2.62863	1366	1750
B11-NED_27	236.85	220.794	192.964	217.419	180.334	171.779	109.063	115.006	115.594	107.386	21.8082	2.62475	1054	1751
C05-FAM_77	517.772	526.061	862.75	848.043	684.478	677.495	941.884	1011.31	764.589	910.257	85.6611	2.62379	18	1752
D06-HEX_112	193.604	199.98	180.304	179.997	200.235	197.148	210.554	216.754	224.983	218.526	8.14282	2.6235	3221	1753
B03-HEX_157	14.6562	17.0969	34.6314	35.3609	34.3613	28.827	14.0026	10.7083	15.8635	15.6423	3.9711	2.6202	5047	1754
D04-HEX_70	225.769	239.878	184.792	198.292	184.142	193.249	127.784	103.403	96.644	106.417	23.7766	2.61994	899	1755
E09-FAM_9	32.1496	33.8502	92.0626	97.8578	121.884	123.089	115.705	121.532	88.0907	121.873	16.0959	2.6196	1635	1756
B10-HEX_66	17.4726	18.195	9.97211	18.6073	38.758	33.0819	227.883	164.938	178.115	157.769	27.6383	2.6195	658	1757
B06-HEX_100	48.765	47.7387	58.231	59.7231	69.0096	57.5643	92.5227	87.0742	89.2631	93.0186	8.01574	2.61803	3267	1758
C05-FAM_104	63.4378	68.4129	96.2029	104.002	91.3127	88.4428	46.6733	50.3971	44.808	53.2969	9.44249	2.61794	2858	1759
C05-HEX_51	6.57344	7.27079	13.7095	14.5175	11.3441	13.0086	25.992	22.0137	22.9192	20.8371	3.05429	2.61705	5765	1760
F08-NED_95	54.139	58.9966	47.7892	49.3726	46.8322	47.9467	33.9398	30.637	35.3743	37.6427	4.56501	2.61578	4710	1761
B10-NED_3	38.6694	41.7799	31.6992	34.7878	24.0971	23.651	52.5547	48.5969	41.3268	45.1634	4.97145	2.61513	4463	1762
D08-NED_85	230.147	235.018	216.467	224.118	214.658	196.825	316.861	303.987	305.707	292.323	19.9958	2.61501	1221	1763
A01-FAM_117	22.2744	24.6754	6.94965	10.6173	10.9526	11.5769	10.7466	9.50907	9.42715	9.44303	2.5224	2.61461	6322	1764
H07-NED_7	102.978	105.479	106.668	122.855	112.742	114.82	76.8001	75.1439	69.1617	70.934	8.52966	2.61352	3102	1765
D09-HEX_114	11.5847	11.5657	22.7261	21.4379	19.5282	18.5253	14.9866	13.9316	14.4217	12.0978	1.95159	2.61181	7058	1766
H06-HEX_60	552.775	563.486	412.776	430.377	327.553	380.923	404.203	403.23	444.307	416.545	38.5137	2.61146	300	1767
B03-NED_117	133	129.872	183.148	184.249	166.819	167.805	149.903	135.826	121.665	132.937	10.7788	2.60966	2546	1768
C05-FAM_25	123.103	121.519	126.756	118.375	136.455	127.42	185.955	175.733	199.399	189.508	13.7021	2.60859	2002	1769
B11-FAM_65	276.772	267.636	260.479	255.894	227.365	236.639	214.5	209.113	215.618	211.251	11.7522	2.60829	2339	1770
E05-FAM_108	79.8876	81.6088	70.1435	73.3318	73.4349	68.3616	91.6979	92.2502	91.4171	90.5247	4.08676	2.60826	4971	1771
A06-HEX_21	15.6395	13.5186	14.0549	15.648	13.6481	17.444	25.439	23.7395	31.9472	31.7819	3.07289	2.60762	5755	1772
B08-FAM_47	15.1884	12.5438	19.4766	18.8391	12.3345	12.258	10.839	11.7078	10.9708	10.679	1.55512	2.60759	7657	1773
B01-HEX_44	85.788	91.951	133.355	124.835	142.136	152.635	169.284	142.998	195.536	190.455	19.1957	2.60409	1285	1774
F08-FAM_38	7.97076	8.29096	9.51554	10.2269	13.1122	12.7314	12.1542	12.7197	12.1622	12.7865	0.913831	2.60373	9077	1775
D07-NED_91	100.086	111.317	93.6012	95.345	124.798	113.189	132.694	139.127	175.578	165.326	14.2179	2.60365	1923	1776
A07-NED_20	112.557	110.296	123.385	123.035	133.609	123.523	163.236	149.718	164.873	162.659	10.048	2.60362	2710	1777
H10-HEX_84	142.538	152.947	83.4788	87.4302	104.228	124.738	48.8349	29.2925	43.3118	38.6533	17.8021	2.60181	1432	1778
C02-HEX_180	5.27778	6.3558	5.2037	5.22576	6.15546	5.45637	9.94373	10.9583	9.87438	9.90723	0.962203	2.60143	8960	1779
A12-FAM_65	224.313	229.48	354.028	348.575	342.833	323.672	257.337	274.677	278.165	257.654	23.7193	2.60131	905	1780
B07-NED_125	11.5318	11.7652	5.80629	4.81643	8.08974	7.60479	6.95971	7.68203	10.5061	9.49019	1.15214	2.60039	8521	1781
F08-HEX_41	354.282	354.684	284.196	293.396	279.304	295.31	249.216	217.296	227.959	212.441	25.2852	2.59982	795	1782
F09-HEX_82	156.192	147.126	185.195	176.833	156.97	168.169	77.2697	63.1339	65.6741	83.1988	19.5402	2.59938	1256	1783
F08-HEX_51	56.4286	58.3303	44.2679	44.1916	36.2526	37.5919	41.3282	36.9256	37.144	32.6023	4.22185	2.59583	4903	1784
H07-FAM_1	24.7176	23.0383	29.4509	27.7467	33.3573	30.5553	15.716	14.1184	15.0339	13.0581	3.26206	2.59546	5583	1785
A02-HEX_85	104.545	109.38	109.118	108.001	112.133	131.709	232.243	201.94	224.873	218.248	21.1765	2.59488	1101	1786
E12-FAM_19	74.2455	81.4076	121.756	121.47	87.1406	82.0436	70.1754	77.1806	44.6613	62.2555	12.0526	2.59487	2281	1787
E05-FAM_92	34.4502	37.0292	63.256	56.6345	84.417	78.1276	68.6621	61.0835	61.7959	63.5442	8.39366	2.59473	3129	1788
A03-NED_106	166.635	162.755	132.978	134.892	139.669	145.358	129.46	127.735	126.062	132.535	7.01756	2.59374	3589	1789
C03-FAM_18	12.7649	11.856	11.1048	11.4048	11.7218	11.8424	9.67908	9.50735	9.30938	9.12308	0.600535	2.59308	9852	1790
H06-HEX_62	282.939	305.175	154.718	165.451	251.338	272.617	430.543	503.541	566.578	492.288	66.5125	2.59179	54	1791
C12-FAM_69	138.021	136.249	213.695	206.206	222.122	243.521	163.989	169.587	159.901	175.902	18.1229	2.58944	1402	1792
B11-NED_14	41.9991	40.8946	98.7176	111.096	67.9939	64.7575	61.8492	45.0632	54.0991	55.2578	11.3396	2.58904	2433	1793
C02-FAM_94	29.9797	31.6041	44.5667	47.1802	40.5828	42.4937	28.2363	23.9195	21.4371	23.702	4.27905	2.58879	4863	1794
F01-FAM_45	25.8253	24.3308	23.9485	24.5214	30.8829	27.119	13.608	11.6098	14.2781	15.4043	2.99391	2.58851	5812	1795
F09-FAM_16	278.638	272.082	231.598	256.936	214.295	231.374	326.901	332.968	367.896	348.837	25.6379	2.58666	777	1796
A09-NED_104	35.4089	36.0682	27.9948	30.214	33.897	36.7131	21.3788	19.9433	24.1638	23.0491	2.84411	2.58622	5961	1797
B03-FAM_79	39.2275	38.2494	15.8537	20.0957	17.9531	16.9786	22.0777	27.3021	29.3694	29.1519	3.80231	2.58532	5167	1798
A05-FAM_96	61.7132	57.3848	64.814	66.3467	57.0558	55.3985	81.3777	83.7432	80.4497	75.928	5.047	2.58517	4423	1799
E03-NED_58	11.1502	11.7927	8.55809	9.57988	12.5221	13.8171	55.3497	40.8623	42.0756	38.1657	6.80394	2.58501	3683	1800
D06-HEX_62	41.3312	43.0244	50.6473	55.3778	50.6272	50.8787	43.882	42.8836	38.533	38.1768	2.83407	2.58154	5972	1801
D09-FAM_58	89.7864	92.982	159.715	161.805	172.649	168.579	111.824	113.2	71.7048	105.815	14.7198	2.58149	1843	1802
E10-NED_99	136.554	156.417	129.607	117.263	129.842	118.345	214.249	217.472	222.255	216.593	17.8118	2.58126	1430	1803
D05-NED_46	9.76819	10.0999	21.1368	22.0353	15.9845	12.6805	9.90693	7.40189	10.8154	10.7688	2.27678	2.58092	6600	1804
F08-NED_70	24.8915	24.8206	15.0581	16.568	17.7694	17.3141	30.4425	30.9954	26.8015	32.3826	2.78311	2.58016	6020	1805
B06-NED_66	12.3552	13.3828	37.2127	45.1351	35.914	50.3077	256.643	201.381	198.18	238.086	35.0163	2.57925	380	1806
C06-HEX_143	63.1124	69.2303	66.3823	65.7242	49.5624	47.2179	71.8769	71.5641	74.3867	70.5953	4.62174	2.57729	4663	1807
D10-HEX_81	107.256	119.334	132.981	130.728	149.246	153.716	91.785	87.7978	95.251	84.1333	11.5767	2.57726	2369	1808
E02-HEX_137	19.7386	18.0151	12.1523	12.7685	20.1935	16.6892	6.70627	6.93981	6.87923	7.41923	2.20376	2.57595	6693	1809
C04-NED_98	25.2121	24.3885	11.3745	10.0406	16.9212	18.8045	15.2765	14.9054	17.4414	14.1128	2.54443	2.57477	6289	1810
B12-FAM_30	104.582	101.965	105.595	108.093	93.1661	93.8441	94.1278	94.5741	92.7451	90.6665	2.97742	2.57377	5824	1811
E11-FAM_3	419.321	365.918	400.296	409.835	335.566	365.908	190.158	157.536	180.77	181.985	42.2395	2.57231	238	1812
A01-FAM_58	213.948	227.64	198.906	188.441	192.749	208.087	122.34	116.082	135.902	125.806	19.047	2.57223	1302	1813
A08-FAM_66	259.957	264.892	255.117	284.397	215.099	216.779	388.721	407.483	462.166	398.845	40.1165	2.57201	270	1814
A03-NED_56	38.2118	38.1421	28.8422	27.1049	28.7614	31.9947	24.0691	26.1204	24.8209	24.4726	2.5636	2.57181	6270	1815
G08-FAM_24	16.3857	22.4624	34.5843	35.9765	60.8683	50.036	28.5078	29.8947	25.7724	25.8971	6.34176	2.57165	3859	1816
G06-FAM_9	321.851	328.409	370.969	366.252	315.494	328.969	268.18	275.781	281.287	259.648	18.9186	2.57073	1316	1817
A06-HEX_18	28.9742	29.238	26.6081	29.8961	34.5064	31.8158	18.1413	18.4186	14.66	17.5311	3.14377	2.57001	5686	1818
D09-NED_92	305.183	304.51	229.775	236.71	245.83	244.093	267.659	259.957	231.101	253.458	13.8609	2.56987	1974	1819
C08-FAM_48	8.11479	10.9982	22.6961	22.7768	17.2989	19.1348	22.9656	24.6044	23.7471	22.355	2.54141	2.56954	6294	1820
B08-FAM_33	14.0421	16.7773	22.7982	21.1303	26.6425	27.5804	10.3348	12.9566	12.172	12.7239	2.75784	2.56876	6051	1821
F03-HEX_68	113.021	107.504	146.885	155.642	95.5606	115.248	56.5284	61.6036	80.744	68.9905	16.5315	2.56719	1578	1822
E05-NED_58	11.1488	10.1887	23.5319	20.6282	14.0174	13.6902	12.5396	14.1548	11.6241	12.1046	2.1019	2.567	6846	1823
H07-HEX_72	213.626	225.622	175.807	177.531	177.165	200.659	387.199	374.922	360.909	432.808	40.5466	2.56525	259	1824
G10-HEX_157	103.633	92.9708	97.4507	101.019	107.724	105.367	151.076	142.59	147.251	149.903	9.57399	2.56439	2822	1825
E10-NED_60	119.136	147.623	98.123	96.4893	125.887	130.046	49.7785	48.8024	67.5018	56.3803	15.2713	2.56419	1769	1826
A06-FAM_75	15.5449	15.6292	19.4921	19.8711	18.8366	20.3371	13.5605	12.0995	11.3996	12.2959	1.47699	2.56392	7812	1827
D02-HEX_68	30.077	30.1623	30.8889	26.8018	30.8134	27.1912	48.1492	45.176	51.6339	54.1228	4.44845	2.56382	4781	1828
D06-HEX_118	38.9309	43.2245	29.4195	24.3972	26.1514	27.4102	50.6741	49.4236	48.0886	49.1071	4.30032	2.56203	4852	1829
B10-FAM_87	30.9885	34.7335	27.9705	30.9833	36.4866	33.5075	55.5186	57.2691	52.2511	55.6271	4.97209	2.56109	4462	1830
A06-NED_16	14.3952	15.9403	36.2773	39.1665	20.3284	19.401	17.0602	17.566	11.0925	18.0179	3.93406	2.56099	5074	1831
A10-NED_98	25.8354	28.5582	12.5403	13.19	10.5	12.4956	16.2109	13.8476	16.7286	15.7885	2.81473	2.56031	5986	1832
H04-NED_39	8.21219	9.58801	13.9861	15.4896	6.13158	6.09554	13.6789	12.9127	13.3047	12.222	1.5886	2.55996	7585	1833
H06-NED_9	34.9382	36.1409	41.6981	39.2031	99.95	84.7072	204.478	185.351	207.819	157.814	27.97	2.55913	636	1834
A11-NED_54	99.8058	108.573	81.0303	87.8373	91.8949	91.4808	171.449	180.901	157.997	183.305	17.0153	2.55655	1517	1835
D02-HEX_118	109.724	104.078	67.5775	68.9648	74.7443	72.5336	112.716	119.631	104.379	114.726	9.097	2.55583	2958	1836
H04-FAM_67	24.2018	24.1107	33.3974	33.3411	21.2793	23.068	24.3641	22.7149	20.8611	23.4742	2.11855	2.5557	6820	1837
D04-HEX_18	64.1691	74.2362	40.9067	47.1303	50.4455	51.5503	25.3986	22.3629	20.3631	25.5321	8.08582	2.55523	3241	1838
D11-FAM_46	15.7771	18.5666	35.6935	40.6583	32.0508	30.4005	26.273	27.4798	27.8412	26.8251	3.85113	2.5547	5138	1839
C01-HEX_95	224.015	229.836	295.307	295.517	385.438	346.175	329.13	305.338	330.712	322.801	26.491	2.55081	720	1840
E02-FAM_36	554.072	551.79	366.2	380.744	365.409	398.547	439.486	434.089	489.309	445.169	34.2078	2.55063	400	1841
F07-HEX_42	43.6293	50.5695	142.107	125.01	95.4518	87.2551	53.0689	47.0466	41.7601	51.6644	15.0906	2.55019	1800	1842
B07-FAM_49	19.9132	18.9078	33.9839	36.3572	48.4791	44.6657	43.9128	42.5205	56.4281	47.067	5.9443	2.54835	4021	1843
B06-FAM_20	329.839	336.293	375.421	363.538	288.206	312.683	397.212	390.959	377.786	374.876	18.1441	2.54781	1399	1844
E12-NED_53	6.69299	7.17926	7.94182	5.12187	3.49795	3.33553	11.6202	11.4076	13.0468	11.7425	1.54749	2.54671	7676	1845
B11-FAM_27	53.6579	53.6196	46.0016	47.2891	43.4037	46.1495	38.6643	36.9624	38.8893	35.5332	3.13953	2.54469	5693	1846
E02-HEX_77	62.8347	72.4769	87.8784	79.8712	87.282	80.7933	32.1156	25.8866	24.4704	20.6621	10.6741	2.54376	2570	1847
E08-NED_67	79.1296	84.1029	63.2747	61.0449	51.9418	66.448	28.1694	19.3487	22.929	24.5704	9.79773	2.54375	2776	1848
A05-FAM_131	56.3653	56.7224	46.7198	49.1623	42.7532	43.8239	58.3626	60.9814	70.1527	63.5419	4.50233	2.54333	4750	1849
G04-HEX_31	29.7386	28.5768	27.7034	30.2594	30.851	30.9505	22.5584	21.9093	19.9496	21.2209	1.97255	2.54251	7034	1850
B09-HEX_51	15.3996	15.565	16.7658	20.5844	16.7474	20.891	27.0336	27.0013	31.2695	30.7815	2.82451	2.54184	5979	1851
E10-FAM_35	301.447	311.202	307.329	289.942	316.248	299.49	198.458	199.851	177.739	199.004	22.6538	2.53903	992	1852
G08-NED_86	66.8545	66.9917	61.1239	55.29	73.2483	66.1713	78.8741	79.0787	91.5304	87.3781	5.93533	2.53896	4023	1853
B11-FAM_95	100.313	102.625	81.7806	83.1284	85.5951	89.0856	64.7967	60.0384	57.7888	67.6337	7.32677	2.53873	3497	1854
A07-HEX_142	96.6188	97.9705	65.5638	71.1775	54.7666	55.7434	108.793	97.9977	110.274	100.953	9.46606	2.53817	2852	1855
D06-HEX_64	87.5382	81.4461	106.227	107.348	105.743	107.276	84.7675	88.3832	82.1934	83.2444	4.66871	2.53781	4630	1856
B03-HEX_156	7.59389	7.59864	14.5252	13.9799	16.7536	16.6417	33.0301	26.6943	36.4623	29.3543	4.58067	2.53774	4695	1857
B07-FAM_82	107.196	108.282	116.831	114.776	136.454	145.14	153.482	156.928	190.499	166.365	13.4418	2.53709	2034	1858
E08-NED_79	11.7137	11.9045	8.30029	8.60285	8.36516	8.33605	13.1773	12.1306	11.8971	11.0668	0.824776	2.53627	9272	1859
H08-HEX_133	105.502	103.534	82.648	77.1243	65.3061	45.0011	138.284	127.305	115.434	110.908	13.696	2.53578	2005	1860
A04-NED_158	12.9113	12.9209	7.44781	5.91581	10.0966	8.90668	17.3673	19.8446	16.5954	18.039	2.12063	2.53498	6818	1861
C02-HEX_155	337.919	338.579	373.895	387.103	330.602	344.185	307.846	305.189	303.237	285.204	16.7521	2.53454	1553	1862
F06-FAM_34	71.2661	73.5652	51.2331	50.8823	56.0634	56.3003	86.8427	79.8203	84.4779	76.356	6.1618	2.53129	3934	1863
C02-HEX_134	52.9186	54.8188	44.7132	46.1719	54.0246	51.0915	42.2316	36.8669	32.6255	32.3223	4.0514	2.52984	4990	1864
A08-FAM_35	25.8906	30.4071	61.5595	75.9444	7.47513	10.5454	84.6632	77.993	98.9428	82.0337	13.3341	2.52964	2051	1865
A04-FAM_82	34.6242	39.2577	40.614	38.2671	54.3043	55.7245	31.9819	32.6848	37.2913	40.8678	4.24803	2.52963	4883	1866
D07-NED_111	38.0362	35.1792	48.0911	35.9102	63.1061	53.2353	9.13925	9.32422	11.8812	9.60886	8.34772	2.52906	3150	1867
F01-FAM_28	64.3444	60.2427	87.5536	103.921	110.453	118.319	158.566	141.888	188.772	168.669	20.929	2.5286	1127	1868
D05-FAM_114	50.5086	50.1347	75.0216	74.2307	87.5182	79.2246	60.1604	68.6854	70.5416	70.0286	6.26913	2.52693	3893	1869
F06-FAM_2	342.195	301.104	435.519	384.173	345.541	335.639	187.143	176.123	193.669	179.205	41.9285	2.52492	242	1870
B07-HEX_114	601.601	590.876	577.742	483.334	419.209	439.546	294.439	238.029	250.154	233.53	63.624	2.52484	63	1871
B02-HEX_131	4.43077	4.45372	6.35925	7.12361	6.90172	6.20289	7.20915	7.16802	7.90703	8.48403	0.705936	2.52247	9576	1872
A04-NED_110	7.20054	7.35891	9.69767	10.1631	10.3226	8.39142	16.8246	17.1868	15.5003	18.039	1.77306	2.52108	7307	1873
F07-NED_103	140.274	142.165	183.566	178.125	147.658	152.138	183.678	195.52	194.221	189.473	9.80408	2.52098	2771	1874
B05-FAM_31	99.8536	97.3089	171.455	153.068	157.156	158.327	175.653	176.271	163.404	184.098	14.6446	2.52067	1852	1875
D12-NED_79	39.8643	41.7285	42.4427	52.7619	34.6588	42.928	93.2468	88.7348	131.902	110.602	14.2862	2.52055	1909	1876
E03-HEX_92	86.4947	109.983	99.7294	96.6596	67.9358	72.8637	39.1711	34.6091	32.1233	32.9458	11.8744	2.52018	2317	1877
F05-FAM_47	23.5743	23.8715	15.0736	16.3129	16.0726	19.1874	30.9205	32.6604	29.3273	31.9694	2.96179	2.52012	5839	1878
A04-NED_49	21.0223	26.184	30.1791	29.8066	27.5772	29.37	15.0607	16.8324	13.31	12.9428	3.08398	2.51984	5743	1879
A12-NED_78	15.5557	17.3139	21.5472	20.7271	29.4624	35.641	21.7851	21.9287	26.4336	26.2862	2.99876	2.51911	5808	1880
D06-FAM_70	38.4404	37.505	53.3135	61.0753	43.4844	39.3974	24.8941	26.9841	27.4494	24.7755	5.71797	2.51887	4089	1881
C04-FAM_49	7.29387	11.5505	10.6795	8.87279	17.1385	16.0886	36.0782	32.6084	41.2685	35.569	4.73868	2.51849	4590	1882
E09-NED_41	225.743	231.909	209.159	213.65	169.835	177.894	214.337	220.927	212.921	207.355	10.6642	2.51768	2573	1883
A06-FAM_3	30.1183	24.0212	53.6549	57.0127	48.7651	50.4784	88.3426	76.3567	98.7581	85.3958	11.4753	2.51761	2392	1884
D08-FAM_20	10.9018	10.0092	13.5532	11.8293	11.9685	12.2779	27.2621	30.5884	27.4117	31.9644	3.46604	2.51729	5404	1885
B05-FAM_85	261.156	279.519	258.4	296.173	230.768	240.471	446.509	460.57	471.297	428.755	40.4361	2.517	264	1886
H05-FAM_21	88.3763	72.1063	86.7133	73.0553	92.3998	110.372	12.7733	12.4263	13.0596	11.1262	15.372	2.5165	1747	1887
D10-NED_38	20.0359	19.9686	21.2683	17.5314	19.5692	20.2133	27.9647	27.7564	28.2378	28.6696	1.71727	2.51637	7386	1888
C05-HEX_185	119.711	133.328	114.074	110.839	107.808	108.665	208.499	191.96	203.621	186.162	17.2568	2.51601	1485	1889
D04-NED_28	16.2682	14.3641	80.0516	85.098	80.3372	90.6333	99.9491	81.2544	82.7452	89.1553	13.3691	2.51396	2041	1890
A08-FAM_37	12.0377	10.623	10.6545	10.6112	13.2704	12.6346	15.552	15.375	13.1969	12.7496	0.922901	2.51325	9049	1891
H03-FAM_61	103.762	99.7248	109.11	117.642	117.376	113.022	144.591	143.516	141.929	136.12	8.12495	2.51323	3226	1892
B11-FAM_71	23.4753	21.0418	15.6287	16.1551	13.0939	13.4789	16.3206	16.0307	16.4462	15.0297	1.69572	2.5119	7412	1893
G12-FAM_57	6.02735	6.32725	12.3493	13.311	12.8144	13.8567	14.1533	13.9462	14.183	16.9613	1.73346	2.51189	7357	1894
E05-HEX_123	18.6812	20.0899	25.8895	27.186	18.2038	22.5553	37.2635	34.0498	38.7889	38.2783	3.49912	2.51177	5382	1895
E07-FAM_51	52.036	53.9411	68.3802	66.4031	113.214	102.621	133.157	129.622	89.8171	115.957	14.2861	2.5113	1910	1896
B05-NED_22	108.906	112.431	88.3446	91.1429	75.8569	78.5818	67.1542	60.4704	49.3316	64.011	9.80335	2.51106	2772	1897
F10-HEX_125	25.7863	27.1225	21.635	25.3332	27.7321	27.05	13.5089	13.1028	14.2635	16.0766	2.60544	2.51012	6217	1898
A03-NED_104	129.841	141.922	222.476	216.049	189.466	189.278	137.222	147.246	130.421	148.678	15.6236	2.51008	1703	1899
A10-HEX_118	72.1286	56.3572	104.517	117.07	151.24	155.968	95.989	97.9513	84.5223	69.1827	15.7508	2.50968	1678	1900
B12-FAM_6	159.915	160.352	198.132	202.868	189.108	194.602	150.858	136.347	153.252	146.367	10.9225	2.50951	2515	1901
D10-HEX_24	37.0058	31.7518	62.2901	61.5025	49.3822	49.3686	30.8031	33.4578	30.7971	38.8647	5.38584	2.50906	4249	1902
A12-FAM_6	177.852	161.436	175.104	189.88	190.717	180.048	78.533	70.1645	82.1328	69.7726	20.0359	2.50876	1219	1903
H07-HEX_63	76.0236	69.2215	70.9328	46.9585	94.0279	77.8918	167.466	158.764	151.693	148.522	17.6794	2.506	1443	1904
F10-FAM_22	80.3249	72.7467	98.7398	89.771	53.4984	59.1543	44.6878	41.4251	38.3379	43.096	9.71189	2.50515	2791	1905
F05-FAM_50	38.923	40.3792	27.5553	27.4902	41.6109	43.285	31.5734	30.148	28.9659	32.772	2.83819	2.50483	5968	1906
A06-HEX_135	8.45081	9.6936	5.88622	8.29891	5.25322	4.68645	42.3983	30.8511	32.6302	34.7396	5.17506	2.5039	4345	1907
E09-NED_92	40.8105	40.0937	54.9516	58.4127	53.3683	56.3734	23.561	29.0492	24.6879	29.1798	5.47132	2.50302	4209	1908
F12-FAM_42	29.1551	27.545	55.9463	54.9146	51.5995	47.1437	45.4692	48.0122	40.3119	45.9797	5.04451	2.50171	4426	1909
E08-FAM_2	804.164	732.896	738.264	731.499	633.316	641.432	539.927	509.136	448.763	498.524	55.7371	2.50169	93	1910
F04-FAM_58	237.814	232.703	163.143	173.882	213.214	200.545	222.37	221.572	232.421	241.958	13.2184	2.49972	2074	1911
E07-FAM_73	362.571	362.437	291.193	254.377	256.562	249.157	231.002	222.22	223.111	246.927	25.5386	2.4974	781	1912
C03-NED_12	98.0556	87.9155	120.775	127.958	89.1603	98.5467	75.863	76.1024	77.0935	76.6377	9.1477	2.49683	2940	1913
C08-HEX_179	14.9311	14.8281	8.71539	9.20689	13.6164	15.6499	6.84787	5.52826	6.94217	5.96459	1.54783	2.49562	7670	1914
G12-FAM_27	183.176	189.191	213.319	203.623	203.781	204.949	163.262	164.984	160.519	167.199	8.68218	2.49552	3076	1915
H05-FAM_65	21.013	21.4798	20.4643	16.1505	67.8037	54.0919	44.472	38.9995	44.5986	44.3889	7.49674	2.49446	3434	1916
A08-NED_142	536.657	567.608	429.743	450.618	520.071	528.363	510.203	512.399	521.205	522.363	21.8283	2.49442	1052	1917
A10-FAM_17	207.206	204.394	265.883	301.449	285.935	282.628	303.391	274.393	331.339	332.1	23.9064	2.49249	892	1918
H08-HEX_94	30.608	31.2111	32.2488	26.5383	24.7104	28.5834	10.5713	10.0504	12.5685	11.5861	3.72609	2.49201	5229	1919
H07-NED_115	7.23005	7.68647	5.89052	5.98801	4.20974	5.13827	6.38777	6.9321	10.093	9.27498	0.91529	2.49061	9071	1920
H03-NED_105	15.2589	16.0217	7.32497	5.93009	11.6163	10.6528	7.42562	6.05717	5.69903	6.60234	1.64748	2.48849	7483	1921
C06-FAM_15	158.597	141.383	161.03	143.47	205.424	202.036	111.675	105.205	114.549	105.018	17.6033	2.4881	1453	1922
B08-HEX_131	134.896	149.916	54.6912	59.0945	49.6926	52.9913	111.451	83.592	96.7939	95.6139	16.2502	2.48805	1616	1923
F09-HEX_31	13.8963	19.2904	30.1272	30.245	49.1033	48.4193	66.5835	92.7147	67.5529	64.0374	10.7722	2.48793	2550	1924
C08-HEX_125	230.247	239.192	227.223	239.076	263.048	279.141	357.009	329.361	351.737	349.502	22.4071	2.48792	1006	1925
G08-FAM_36	15.0643	14.268	19.2135	17.3712	21.1788	20.8783	14.07	12.5966	12.9293	13.0811	1.51242	2.48595	7743	1926
A09-FAM_48	17.4421	16.9853	13.1658	10.8163	16.5358	14.9343	7.75214	6.93007	10.3428	9.95605	1.79215	2.48585	7278	1927
E10-HEX_118	47.7984	48.0474	50.5338	60.4394	60.099	55.5341	109.617	97.0247	100.218	104.424	10.1551	2.48571	2679	1928
G11-NED_29	432.634	422.197	438.062	437.113	398.944	401.063	376.301	382.116	403.206	389.301	11.4843	2.48499	2387	1929
C04-NED_111	24.7304	24.9653	37.6962	35.6118	25.0984	27.605	54.6846	49.7108	52.2488	46.4801	5.07225	2.48442	4407	1930
A10-NED_74	284.686	281.12	203.413	220.274	205.962	207.049	238.029	239.921	227.725	247.811	14.7004	2.48422	1845	1931
A07-FAM_103	128.026	123.839	93.3267	92.2437	88.415	86.8852	83.6067	93.2549	84.5172	90.0704	7.36782	2.48363	3483	1932
G06-NED_35	84.5017	85.9247	96.8545	101.236	111.54	118.487	423.253	579.239	519.118	450.908	73.7101	2.48307	34	1933
A05-HEX_92	30.3008	36.7493	41.7151	40.9431	29.1844	26.8343	19.8187	18.1166	16.0139	11.6133	4.75049	2.48272	4579	1934
E05-FAM_40	161.547	142.896	112.616	99.3659	97.4506	86.6728	232.077	217.776	200.581	219.309	23.9514	2.48191	889	1935
E03-FAM_37	46.4078	42.0171	44.6406	41.2534	56.5636	51.2457	17.2983	20.632	21.2291	17.7439	6.15185	2.48121	3938	1936
E11-NED_63	181.72	169.918	178.526	191.287	194.306	184.227	228.378	232.981	259.149	270.697	16.9387	2.48089	1530	1937
B11-FAM_25	18.3463	17.4425	31.3558	31.3692	29.1783	26.69	23.898	25.935	22.4431	24.6784	2.52671	2.48078	6309	1938
E01-HEX_90	86.0558	83.1289	70.0158	69.4127	79.8252	76.3039	75.8005	76.7643	73.7843	74.2521	2.91209	2.48045	5896	1939
D09-NED_95	75.8301	81.7156	42.4684	44.1902	51.1378	43.1463	50.4652	50.9719	44.0409	48.1595	6.5552	2.47846	3782	1940
D09-NED_137	13.3922	13.6058	9.00594	8.52936	7.94373	7.74421	13.6956	14.3413	16.5267	13.8629	1.37736	2.47566	8005	1941
E05-FAM_76	9.64038	9.63883	8.21664	9.81392	8.9908	9.0592	14.8269	14.685	13.7892	15.2595	1.07939	2.47562	8679	1942
C09-FAM_31	26.445	24.2468	29.5764	32.5252	23.7092	23.7529	18.1191	17.5313	18.636	20.4154	2.48545	2.47471	6366	1943
D01-FAM_96	70.0039	70.3547	47.9232	63.3123	69.7446	72.722	35.1532	34.6416	34.4799	36.0168	6.69395	2.47458	3728	1944
G10-FAM_22	75.7631	64.7877	27.2967	29.6433	35.5423	32.2825	49.1299	52.4777	55.167	51.2041	7.59838	2.4745	3402	1945
B04-FAM_109	106.765	106.812	59.2843	72.8542	40.9826	49.0412	41.0424	43.489	51.047	38.2897	11.0887	2.47425	2473	1946
E07-NED_70	61.2174	56.8517	47.7138	48.8316	36.0717	37.2331	63.9198	62.487	66.6537	59.5508	5.03373	2.47348	4430	1947
A07-FAM_45	14.718	14.8521	15.5696	15.717	13.812	13.9163	14.0459	12.1474	8.6438	9.97987	1.18634	2.47325	8433	1948
E09-FAM_2	77.8978	77.926	78.3354	77.0105	71.069	64.9421	60.0013	57.6441	51.6574	55.6864	4.6341	2.47227	4653	1949
C09-FAM_97	13.3395	15.0345	11.1008	13.342	10.492	8.22216	28.605	26.0289	27.895	30.4717	3.42047	2.46849	5445	1950
G05-NED_80	65.037	63.4165	53.0478	59.3429	36.775	37.4008	39.4137	32.6532	37.366	38.2277	5.22937	2.46672	4325	1951
D01-FAM_95	17.5204	14.6605	17.7045	17.1249	23.299	22.0539	8.35174	6.22867	9.2643	7.24774	2.60586	2.46585	6216	1952
G10-FAM_19	187.344	165.245	253.531	271.339	348.951	381.206	386.612	389.693	433.929	377.545	42.0709	2.46516	240	1953
D09-HEX_36	216.814	233.779	166.685	166.293	317.12	290.824	266.734	244.039	265.811	278.338	25.8857	2.46505	754	1954
A07-HEX_60	38.2012	38.7103	30.7071	32.2639	26.7693	29.6566	16.3891	19.5995	17.5682	12.2083	4.0586	2.46457	4985	1955
F10-FAM_75	209.563	208	185.963	195.293	174.723	173.464	182.534	179.162	196.932	192.547	6.79283	2.46394	3690	1956
B05-FAM_103	9.12125	9.12825	6.19982	7.38034	9.48868	8.86387	12.12	13.9985	14.4638	13.9088	1.35548	2.46362	8055	1957
D09-FAM_78	64.8319	65.1334	90.5449	87.7339	76.9984	82.0989	45.779	50.3109	29.8212	46.3801	8.8652	2.46314	3025	1958
H03-FAM_13	14.4379	14.0297	23.4758	21.7127	17.9069	18.849	19.8146	21.1755	21.362	21.6887	1.59341	2.46267	7571	1959
H09-NED_76	55.2469	56.0066	38.341	38.8489	30.0722	40.2188	71.2302	72.5817	74.8307	66.4859	6.67293	2.46262	3735	1960
C03-NED_103	26.4125	25.0422	26.0847	22.9787	21.3456	21.9066	37.6338	34.592	37.3561	38.6949	3.07108	2.46257	5756	1961
A11-FAM_47	65.1793	68.375	69.3619	68.0246	50.7075	53.5032	78.5533	84.5073	73.3901	77.0073	5.60592	2.46233	4140	1962
E10-FAM_58	782.413	801.659	743.113	750.747	716.684	752.563	538.684	505.123	566.961	508.13	51.2863	2.46227	125	1963
D09-NED_44	70.5087	71.7542	67.9163	70.1032	62.7697	59.1376	105.545	93.3045	92.622	89.8282	7.2951	2.46195	3504	1964
A01-HEX_150	175.017	179.986	178.855	178.183	212.198	201.336	146.321	153.907	158.827	150.368	10.9069	2.4616	2520	1965
C09-NED_110	14.57	15.0089	19.5418	16.5488	12.6312	12.61	11.2585	11.658	9.62767	10.392	1.50828	2.46134	7753	1966
A08-NED_118	28.4384	25.2715	13.5486	14.0179	21.2077	23.5959	9.03622	11.7726	11.021	10.3297	2.91556	2.46131	5889	1967
C02-FAM_31	22.6377	20.4363	29.4917	29.8209	23.1902	26.4816	10.3336	8.1265	9.95789	5.33947	3.44011	2.46085	5431	1968
D09-NED_100	87.7146	88.7614	76.5092	81.4757	85.6079	84.3817	67.9568	67.6458	51.0329	61.7819	5.99829	2.45989	3997	1969
G12-FAM_26	21.3382	22.2309	26.5614	25.9025	24.6912	24.1604	20.1336	20.2918	19.0584	20.5226	1.24499	2.45894	8303	1970
E01-FAM_25	37.1955	34.7465	56.875	53.5435	61.5451	57.9373	88.7839	89.0885	59.7181	80.4882	9.5498	2.45884	2834	1971
B07-HEX_170	31.5012	29.7849	15.8797	21.6105	12.9557	13.4303	11.1935	11.8005	10.0293	12.6156	3.35006	2.45828	5499	1972
A05-NED_152	62.4947	56.2388	78.8767	87.2729	60.0261	64.8169	35.063	37.4029	37.1678	30.6619	8.81569	2.4576	3045	1973
E08-HEX_144	195.916	216.065	241.157	251.09	245.848	228.603	150.369	150.756	125.055	142.109	21.0029	2.4574	1120	1974
A06-FAM_9	27.951	26.254	11.709	15.2034	7.67903	6.69071	23.0661	21.1912	26.9869	23.5784	3.46766	2.45725	5402	1975
A03-NED_46	124.641	125.455	137.181	155.754	119.322	124.488	187.069	178.384	188.248	195.191	13.2455	2.45711	2068	1976
C06-FAM_64	70.1081	73.1544	72.2008	75.3814	54.3591	51.2205	61.0806	61.8364	62.3075	60.3389	4.04355	2.45659	5000	1977
D10-NED_81	217.138	219.338	322.212	296.703	334.892	351.02	311.893	310.351	354.874	328.442	23.848	2.45615	895	1978
B03-HEX_141	7.29013	10.1559	17.5304	11.8866	11.6947	10.6535	57.4175	41.839	59.271	56.1793	7.66496	2.4556	3387	1979
H12-FAM_17	36.2346	33.9492	38.326	35.4271	34.2595	30.7906	15.8106	17.1176	16.323	18.12	3.74227	2.45534	5215	1980
F10-FAM_78	125.827	136.5	105.064	118.541	66.9441	71.5684	74.9489	81.3739	76.2662	75.8028	11.5198	2.45497	2378	1981
B06-FAM_23	16.0439	13.7554	11.7519	11.074	7.22705	7.50377	13.7359	14.0749	12.2406	12.9995	1.40759	2.45452	7949	1982
F06-HEX_53	54.9874	60.9884	42.711	47.1102	58.9783	62.1219	84.277	78.8081	86.0046	92.5564	8.19994	2.45452	3196	1983
C08-HEX_176	32.2323	33.2353	28.74	30.6559	28.6448	34.4707	56.3161	54.4226	51.1815	47.0285	4.73269	2.45446	4594	1984
F12-FAM_61	472.38	500.832	426.443	450.248	450.809	422.186	332.6	331.269	338.681	331.753	29.6945	2.45389	556	1985
D05-FAM_37	154.282	163.607	171.307	176.87	140.349	140.606	135.979	143.34	132.265	130.017	8.3132	2.45363	3160	1986
C10-NED_125	35.2122	38.3052	39.2395	39.6647	57.5045	52.7295	63.3084	62.7107	66.3932	60.034	4.98708	2.45329	4450	1987
E09-HEX_46	44.7913	43.5078	35.9161	38.0828	40.9273	35.2273	69.7908	63.4192	58.548	60.0933	5.50442	2.45314	4193	1988
B04-FAM_69	27.615	24.5831	31.4475	32.9407	18.9661	20.487	19.0226	17.1057	17.1757	16.1945	2.85951	2.45217	5949	1989
H02-HEX_105	12.9508	11.0271	10.6453	9.48937	10.1459	11.52	22.5708	24.5318	20.0785	21.4434	2.41364	2.45116	6441	1990
D04-NED_127	40.7188	43.2946	96.3932	104.297	106.662	129.358	130.056	120.509	121.982	127.305	15.1938	2.45113	1782	1991
C06-FAM_17	145.068	140.501	124.023	123.023	98.1819	100.654	99.4301	98.9989	104.251	84.9055	9.09888	2.45089	2957	1992
F03-FAM_17	333.574	388.206	321.803	314.719	464.186	479.368	521.587	542.97	508.851	534.084	40.3078	2.45045	267	1993
D07-FAM_42	35.0538	39.5713	41.2771	44.2338	28.9904	27.2002	28.4569	29.3932	20.4484	22.5265	3.93789	2.44953	5071	1994
G07-FAM_20	10.6879	9.92691	7.45457	7.13435	9.19529	9.00009	12.6145	15.9265	16.5429	17.5992	1.78742	2.44943	7288	1995
A04-NED_133	367.724	391.734	349.271	367.691	371.464	367.75	265.53	277.824	287.261	291.212	20.8265	2.44935	1141	1996
C03-NED_102	65.0568	65.0829	49.7074	48.8778	55.9771	63.0063	39.837	41.7289	40.928	35.0715	5.05281	2.44878	4418	1997
C06-FAM_41	42.2972	42.2017	35.0065	37.7589	33.4208	34.8088	28.0105	30.8804	29.4471	29.7385	2.44594	2.44791	6399	1998
[truncated: 8,626 more rows]
